# Supplementary material for: Understanding the evolution of phenotypical characters in the Micarea prasina group (Pilocarpaceae) and descriptions of six new species within the group
Source: MycoKeys. 2019 Jul 31;57:1–30. doi: 10.3897/mycokeys.57.33267 (PMC6685933; doi:10.3897/mycokeys.57.33267)
Supplement: XML Treatment for Micarea aeruginoprasina [file mycokeys.57.33267-treatment1.xml]

<!DOCTYPE tp:taxon-treatment
  PUBLIC "-//TaxonX//DTD Taxonomic Treatment Publishing DTD v0 20100105//EN" "tax-treatment-NSO.dtd">
<tp:taxon-treatment xmlns:tp="http://www.plazi.org/taxpub"><tp:treatment-meta><kwd-group><label>Taxon classification</label><kwd><named-content xmlns:xlink="http://www.w3.org/1999/xlink" content-type="kingdom">Fungi</named-content></kwd><kwd><named-content xmlns:xlink="http://www.w3.org/1999/xlink" content-type="order">Lecanorales</named-content></kwd><kwd><named-content xmlns:xlink="http://www.w3.org/1999/xlink" content-type="family">Pilocarpaceae</named-content></kwd></kwd-group><mixed-citation publication-type="journal"><person-group><name><surname>Guzow-Krzemińska</surname><given-names>Beata</given-names></name><name><surname>Sérusiaux</surname><given-names>Emmanuël</given-names></name><name><surname>van den Boom</surname><given-names>Pieter P.G.</given-names></name><name><surname>Brand</surname><given-names>A. Maarten</given-names></name><name><surname>Launis</surname><given-names>Annina</given-names></name><name><surname>Łubek</surname><given-names>Anna</given-names></name><name><surname>Kukwa</surname><given-names>Martin</given-names></name></person-group><article-title>Understanding the evolution of phenotypical characters in the <italic><tp:taxon-name><tp:taxon-name-part taxon-name-part-type="genus" reg="Micarea">Micarea</tp:taxon-name-part> <tp:taxon-name-part taxon-name-part-type="species" reg="prasina">prasina</tp:taxon-name-part></tp:taxon-name></italic> group (<tp:taxon-name><tp:taxon-name-part taxon-name-part-type="family">Pilocarpaceae</tp:taxon-name-part></tp:taxon-name>) and descriptions of six new species within the group</article-title><source>MycoKeys</source><day>31</day><month>7</month><year>2019</year><volume>57</volume><fpage>1</fpage><lpage>30</lpage><pub-id pub-id-type="doi">10.3897/mycokeys.57.33267</pub-id></mixed-citation></tp:treatment-meta><tp:nomenclature><tp:taxon-name>
            <object-id xmlns:xlink="http://www.w3.org/1999/xlink" content-type="arpha" xlink:type="simple">2476cb32-c0a2-580e-8d15-2bde67caa2b3</object-id>
            <tp:taxon-name-part taxon-name-part-type="genus" reg="Micarea">Micarea</tp:taxon-name-part>
            <tp:taxon-name-part taxon-name-part-type="species" reg="aeruginoprasina">aeruginoprasina</tp:taxon-name-part>
            <object-id xmlns:xlink="http://www.w3.org/1999/xlink" content-type="mycobank" xlink:type="simple">MycoBank No.: MB 831821</object-id>
          </tp:taxon-name><tp:taxon-authority>van den Boom, Guzow-Krzemińska, Brand &amp; Sérus.</tp:taxon-authority><tp:taxon-status xmlns:xlink="http://www.w3.org/1999/xlink" xlink:type="simple">sp. nov.</tp:taxon-status><xref ref-type="fig" rid="F2">Fig. 2A</xref></tp:nomenclature><tp:treatment-sec sec-type="diagnosis" id="SECID0ESABI"><title>Diagnosis.</title><p>Species characterised by inconspicuous, pale brownish to moderately brownish, isidiate thallus, branched to coralloid isidia, emarginate, adnate to slightly convex apothecia measuring 0.1–0.5 mm in diam., which are pale cream to pale brown or aeruginose with pigment (Sedifolia-grey, K+ violet, C+ violet) present in hypothecium, (0–)1-septate ascospores measuring 9–14 × 4.5–5.5 µm and the production of micareic acid.</p></tp:treatment-sec><tp:treatment-sec sec-type="material" id="SECID0EXABI"><title>Type.</title><p>Portugal. Azores, Terceira, NW of Angra do Heroismo, W of Pico Gordo, Mistério dos Negros (N), trail from Lagoa do Negro to the West, 550 m alt., <named-content xmlns:xlink="http://www.w3.org/1999/xlink" content-type="dwc:verbatimCoordinates" xlink:type="simple"><named-content content-type="geo-json" specific-use="{&#34;type&#34;:&#34;Point&#34;,&#34;coordinates&#34;:[-27.271667,38.735833]}" id="NCID0EABBI" xlink:type="simple">38°44.15'N, 27°16.30'W</named-content></named-content>, ± damp <italic><tp:taxon-name><tp:taxon-name-part taxon-name-part-type="genus" reg="Juniperus">Juniperus</tp:taxon-name-part> <tp:taxon-name-part taxon-name-part-type="species" reg="brevifolia">brevifolia</tp:taxon-name-part></tp:taxon-name></italic> forest, with some young <italic><tp:taxon-name><tp:taxon-name-part taxon-name-part-type="genus" reg="Vaccinium">Vaccinium</tp:taxon-name-part> <tp:taxon-name-part taxon-name-part-type="species" reg="cylindraceum">cylindraceum</tp:taxon-name-part></tp:taxon-name></italic>, on <italic><tp:taxon-name><tp:taxon-name-part taxon-name-part-type="genus" reg="Juniperus">Juniperus</tp:taxon-name-part> <tp:taxon-name-part taxon-name-part-type="species" reg="brevifolia">brevifolia</tp:taxon-name-part></tp:taxon-name></italic>, 28 June 2014, P. &amp; B. van den Boom 51445 (holotype LG; isotypes UGDA, hb v.d. Boom, mtSSU GenBank accession number: MK562024, <italic>Mcm7</italic> GenBank accession number: MN105888).</p></tp:treatment-sec><tp:treatment-sec sec-type="description" id="SECID0EICBI"><title>Description.</title><p>Thallus indeterminate, inconspicuous, thin, endosubstratal to episubstratal in non-isidiate parts as a thin film over the substrate or minutely granular, pale to moderately brown, isidiate; prothallus not visible; granules vertically proliferating to form isidia; isidia branched to coralloid, crowded or separated, up to 250 μm tall and 25 μm wide, with a distinct and complete hyphal layer; apothecia abundant, adnate to slightly convex, emarginate, rounded to slightly irregular, pale cream to pale brown or aeruginose, often different colours in a single apothecium, 0.1–0.5 mm in diam.; excipulum sometimes paler, instinct; hymenium 40–50 µm high, hyaline; hypothecium hyaline to pale aeruginose brownish (Sedifolia-grey), K+ violet, C+ violet; paraphyses, sparse, branched, 1.0–1.2(–1.5) µm wide, tips not widened and not pigmented; asci cylindrical to clavate, 35–40 × 11–14 µm, 8–spored; ascospores ellipsoidal to ovoid, (0‒)1-septate, 9–14 × 4.5–5.5 µm; pycnidia not observed; crystalline granules (studied in polarised light) visible in hypothecium and in thallus, soluble in K.</p><p>Photobiont micareoid, cells thin walled, 6–9 µm in diam., clustered in compact groups.</p></tp:treatment-sec><tp:treatment-sec sec-type="chemistry" id="SECID0EOCBI"><title>Chemistry.</title><p>Micareic acid detected by <abbrev xmlns:xlink="http://www.w3.org/1999/xlink" xlink:title="thin layer chromatography" id="ABBRID0EUCBI" xlink:type="simple">TLC</abbrev>. Sedifolia-grey in apothecia (hypothecium), its presence sometimes indistinct.</p></tp:treatment-sec><tp:treatment-sec sec-type="habitat" id="SECID0EYCBI"><title>Habitat and distribution.</title><p>In the type locality <italic><tp:taxon-name><tp:taxon-name-part taxon-name-part-type="genus" reg="Micarea">Micarea</tp:taxon-name-part> <tp:taxon-name-part taxon-name-part-type="species" reg="aeruginoprasina">aeruginoprasina</tp:taxon-name-part></tp:taxon-name></italic> grows abundantly on trunks of <italic><tp:taxon-name><tp:taxon-name-part taxon-name-part-type="genus" reg="Juniperus">Juniperus</tp:taxon-name-part> <tp:taxon-name-part taxon-name-part-type="species" reg="brevifolia">brevifolia</tp:taxon-name-part></tp:taxon-name></italic>, in a subnatural degradated forest, dominated by <italic><tp:taxon-name><tp:taxon-name-part taxon-name-part-type="genus" reg="Juniperus">J.</tp:taxon-name-part> <tp:taxon-name-part taxon-name-part-type="species" reg="brevifolia">brevifolia</tp:taxon-name-part></tp:taxon-name></italic> shrubs and trees. In other localities, it was found on <italic><tp:taxon-name><tp:taxon-name-part taxon-name-part-type="genus" reg="Cryptomeria">Cryptomeria</tp:taxon-name-part></tp:taxon-name></italic> and <italic><tp:taxon-name><tp:taxon-name-part taxon-name-part-type="genus" reg="Erica">Erica</tp:taxon-name-part></tp:taxon-name></italic> trunks, also in forested areas.</p><p>The new species is only known from the island Terceira in the Azores, where it is known from several localities.</p></tp:treatment-sec><tp:treatment-sec sec-type="etymology" id="SECID0EOEBI"><title>Etymology.</title><p>The epithet refers to the often aeruginose colour of the apothecia and the resemblance in secondary chemistry to <italic><tp:taxon-name><tp:taxon-name-part taxon-name-part-type="genus" reg="Micarea">M.</tp:taxon-name-part> <tp:taxon-name-part taxon-name-part-type="species" reg="prasina">prasina</tp:taxon-name-part></tp:taxon-name></italic>.</p></tp:treatment-sec><tp:treatment-sec sec-type="material" id="SECID0E6EBI"><title>Additional specimens examined.</title><p>Portugal. Azores, Terceira, NW of Angra do Heroismo, south edge of Reserva Florestal da Lagoa das Patas, area around a pond ‘Lagoa das Patas’, mature <italic><tp:taxon-name><tp:taxon-name-part taxon-name-part-type="genus" reg="Cryptomeria">Cryptomeria</tp:taxon-name-part></tp:taxon-name></italic> trees and some <italic><tp:taxon-name><tp:taxon-name-part taxon-name-part-type="genus" reg="Camellia">Camellia</tp:taxon-name-part></tp:taxon-name></italic> shrubs, on <italic><tp:taxon-name><tp:taxon-name-part taxon-name-part-type="genus" reg="Cryptomeria">Cryptomeria</tp:taxon-name-part></tp:taxon-name></italic>, <named-content xmlns:xlink="http://www.w3.org/1999/xlink" content-type="dwc:verbatimCoordinates" xlink:type="simple"><named-content content-type="geo-json" specific-use="{&#34;type&#34;:&#34;Point&#34;,&#34;coordinates&#34;:[-27.288667,38.716833]}" id="NCID0E4FBI" xlink:type="simple">38°43.01'N, 27°17.32'W</named-content></named-content>, 520 m alt., 28 June 2014, P. &amp; B. van den Boom 51878 (hb v.d. Boom); NW of Angra do Heroismo, NNE of Santa Bárbara, Serra de Santa Bárbara, road to the summit, forests with mainly <italic><tp:taxon-name><tp:taxon-name-part taxon-name-part-type="genus" reg="Cryptomeria">Cryptomeria</tp:taxon-name-part></tp:taxon-name></italic> trees, trees at edge of forest, on <italic><tp:taxon-name><tp:taxon-name-part taxon-name-part-type="genus" reg="Cryptomeria">Cryptomeria</tp:taxon-name-part></tp:taxon-name></italic>, <named-content xmlns:xlink="http://www.w3.org/1999/xlink" content-type="dwc:verbatimCoordinates" xlink:type="simple"><named-content content-type="geo-json" specific-use="{&#34;type&#34;:&#34;Point&#34;,&#34;coordinates&#34;:[-27.322167,38.724833]}" id="NCID0ETGBI" xlink:type="simple">38°43.49'N, 27°19.33'W</named-content></named-content>, 800 m alt., 1 July 2014, P. &amp; B. van den Boom 51622 (hb v.d. Boom); NE of Serreta, north trail to Lagoínha, forest with <italic><tp:taxon-name><tp:taxon-name-part taxon-name-part-type="genus" reg="Cryptomeria">Cryptomeria</tp:taxon-name-part> <tp:taxon-name-part taxon-name-part-type="species" reg="japonica">japonica</tp:taxon-name-part></tp:taxon-name></italic>, <italic><tp:taxon-name><tp:taxon-name-part taxon-name-part-type="genus" reg="Myrica">Myrica</tp:taxon-name-part> <tp:taxon-name-part taxon-name-part-type="species" reg="faya">faya</tp:taxon-name-part></tp:taxon-name></italic>, <italic><tp:taxon-name><tp:taxon-name-part taxon-name-part-type="genus" reg="Erica">Erica</tp:taxon-name-part></tp:taxon-name></italic>, etc., on <italic><tp:taxon-name><tp:taxon-name-part taxon-name-part-type="genus" reg="Erica">Erica</tp:taxon-name-part></tp:taxon-name></italic>, <named-content xmlns:xlink="http://www.w3.org/1999/xlink" content-type="dwc:verbatimCoordinates" xlink:type="simple"><named-content content-type="geo-json" specific-use="{&#34;type&#34;:&#34;Point&#34;,&#34;coordinates&#34;:[-27.341667,38.754667]}" id="NCID0E6HBI" xlink:type="simple">38°45.28'N, 27°20.50'W</named-content></named-content>, 500 m alt., 2 July 2014, P. &amp; B. van den Boom 51691 (hb v.d. Boom).</p></tp:treatment-sec><tp:treatment-sec sec-type="notes" id="SECID0EEIBI"><title>Notes.</title><p>This species is unique within the group due to the presence of the Sedifolia-grey pigment in hypothecium. It is similar to <italic><tp:taxon-name><tp:taxon-name-part taxon-name-part-type="genus" reg="Micarea">M.</tp:taxon-name-part> <tp:taxon-name-part taxon-name-part-type="species" reg="prasina">prasina</tp:taxon-name-part></tp:taxon-name></italic> because of its production of micareic acid, but the latter has Sedifolia-grey pigment in the epihymenium and its thallus consists of goniocysts (isidiate in <italic><tp:taxon-name><tp:taxon-name-part taxon-name-part-type="genus" reg="Micarea">M.</tp:taxon-name-part> <tp:taxon-name-part taxon-name-part-type="species" reg="aeruginoprasina">aeruginoprasina</tp:taxon-name-part></tp:taxon-name></italic>). However, it is not closely related to <italic><tp:taxon-name><tp:taxon-name-part taxon-name-part-type="genus" reg="Micarea">M.</tp:taxon-name-part> <tp:taxon-name-part taxon-name-part-type="species" reg="prasina">prasina</tp:taxon-name-part></tp:taxon-name></italic>, being resolved as basal in the <italic><tp:taxon-name><tp:taxon-name-part taxon-name-part-type="genus" reg="Micarea">M.</tp:taxon-name-part> <tp:taxon-name-part taxon-name-part-type="species" reg="prasina">prasina</tp:taxon-name-part></tp:taxon-name></italic> clade and the sequences of their molecular markers are very different. In the Azores archipelago, the most widespread <italic><tp:taxon-name><tp:taxon-name-part taxon-name-part-type="genus" reg="Micarea"/><tp:taxon-name-part taxon-name-part-type="species" reg="prasina">prasina</tp:taxon-name-part></tp:taxon-name></italic>-like species is <italic><tp:taxon-name><tp:taxon-name-part taxon-name-part-type="genus" reg="Micarea">M.</tp:taxon-name-part> <tp:taxon-name-part taxon-name-part-type="species" reg="azorica">azorica</tp:taxon-name-part></tp:taxon-name></italic>, newly described in this paper, which, however, is not isidiate and contains Superba-brown in the apothecia. <italic><tp:taxon-name><tp:taxon-name-part taxon-name-part-type="genus" reg="Micarea">Micarea</tp:taxon-name-part> <tp:taxon-name-part taxon-name-part-type="species" reg="aeruginoprasina">aeruginoprasina</tp:taxon-name-part></tp:taxon-name></italic> resembles <italic><tp:taxon-name><tp:taxon-name-part taxon-name-part-type="genus" reg="Micarea">M.</tp:taxon-name-part> <tp:taxon-name-part taxon-name-part-type="species" reg="byssacea">byssacea</tp:taxon-name-part></tp:taxon-name></italic>, which can have somewhat the same coloured and adnate apothecia; however, <italic><tp:taxon-name><tp:taxon-name-part taxon-name-part-type="genus" reg="Micarea">M.</tp:taxon-name-part> <tp:taxon-name-part taxon-name-part-type="species" reg="byssacea">byssacea</tp:taxon-name-part></tp:taxon-name></italic> is not isidiate, contains methoxymicareic acid and the apothecial pigment is absent in hypothecium (<xref ref-type="bibr" rid="B16">Czarnota and Guzow-Krzemińska 2010</xref>). Morphologically, the new species is similar to <italic><tp:taxon-name><tp:taxon-name-part taxon-name-part-type="genus" reg="Micarea">M.</tp:taxon-name-part> <tp:taxon-name-part taxon-name-part-type="species" reg="levicula">levicula</tp:taxon-name-part></tp:taxon-name></italic>, especially due to the finely isidiose thallus and the adnate apothecia, which are, however, paler in <italic><tp:taxon-name><tp:taxon-name-part taxon-name-part-type="genus" reg="Micarea">M.</tp:taxon-name-part> <tp:taxon-name-part taxon-name-part-type="species" reg="levicula">levicula</tp:taxon-name-part></tp:taxon-name></italic> and that species contains gyrophoric acid (<xref ref-type="bibr" rid="B12">Coppins 1983</xref>; <xref ref-type="bibr" rid="B7">Brand et al. 2014</xref>).</p><p><italic><tp:taxon-name><tp:taxon-name-part taxon-name-part-type="genus" reg="Micarea">Micarea</tp:taxon-name-part> <tp:taxon-name-part taxon-name-part-type="species" reg="isidioprasina">isidioprasina</tp:taxon-name-part></tp:taxon-name></italic>, <italic><tp:taxon-name><tp:taxon-name-part taxon-name-part-type="genus" reg="Micarea">M.</tp:taxon-name-part> <tp:taxon-name-part taxon-name-part-type="species" reg="nigra">nigra</tp:taxon-name-part></tp:taxon-name></italic> and <italic><tp:taxon-name><tp:taxon-name-part taxon-name-part-type="genus" reg="Micarea">M.</tp:taxon-name-part> <tp:taxon-name-part taxon-name-part-type="species" reg="pauli">pauli</tp:taxon-name-part></tp:taxon-name></italic> also have isidiate thalli, but only <italic><tp:taxon-name><tp:taxon-name-part taxon-name-part-type="genus" reg="Micarea">M.</tp:taxon-name-part> <tp:taxon-name-part taxon-name-part-type="species" reg="aeruginoprasina">aeruginoprasina</tp:taxon-name-part></tp:taxon-name></italic> has pale cream to pale brown or aeruginose apothecia. <italic><tp:taxon-name><tp:taxon-name-part taxon-name-part-type="genus" reg="Micarea">Micarea</tp:taxon-name-part> <tp:taxon-name-part taxon-name-part-type="species" reg="isidioprasina">isidioprasina</tp:taxon-name-part></tp:taxon-name></italic> and <italic><tp:taxon-name><tp:taxon-name-part taxon-name-part-type="genus" reg="Micarea">M.</tp:taxon-name-part> <tp:taxon-name-part taxon-name-part-type="species" reg="pauli">pauli</tp:taxon-name-part></tp:taxon-name></italic> are often sterile and, to date, <italic><tp:taxon-name><tp:taxon-name-part taxon-name-part-type="genus" reg="Micarea">M.</tp:taxon-name-part> <tp:taxon-name-part taxon-name-part-type="species" reg="aeruginoprasina">aeruginoprasina</tp:taxon-name-part></tp:taxon-name></italic> and <italic><tp:taxon-name><tp:taxon-name-part taxon-name-part-type="genus" reg="Micarea">M.</tp:taxon-name-part> <tp:taxon-name-part taxon-name-part-type="species" reg="nigra">nigra</tp:taxon-name-part></tp:taxon-name></italic> have always been found with apothecia, but, based only on the thallus characters, <italic><tp:taxon-name><tp:taxon-name-part taxon-name-part-type="genus" reg="Micarea">M.</tp:taxon-name-part> <tp:taxon-name-part taxon-name-part-type="species" reg="nigra">nigra</tp:taxon-name-part></tp:taxon-name></italic> and <italic><tp:taxon-name><tp:taxon-name-part taxon-name-part-type="genus" reg="Micarea">M.</tp:taxon-name-part> <tp:taxon-name-part taxon-name-part-type="species" reg="pauli">pauli</tp:taxon-name-part></tp:taxon-name></italic> can be distinguished due to the production of methoxymicareic acid and <italic><tp:taxon-name><tp:taxon-name-part taxon-name-part-type="genus" reg="Micarea">M.</tp:taxon-name-part> <tp:taxon-name-part taxon-name-part-type="species" reg="isidioprasina">isidioprasina</tp:taxon-name-part></tp:taxon-name></italic> has green isidia (shades of brown in <italic><tp:taxon-name><tp:taxon-name-part taxon-name-part-type="genus" reg="Micarea">M.</tp:taxon-name-part> <tp:taxon-name-part taxon-name-part-type="species" reg="aeruginoprasina">aeruginoprasina</tp:taxon-name-part></tp:taxon-name></italic>).</p><fig id="F2" position="float" orientation="portrait"><object-id xmlns:xlink="http://www.w3.org/1999/xlink" content-type="doi" xlink:type="simple">10.3897/mycokeys.57.33267.figure2</object-id><object-id xmlns:xlink="http://www.w3.org/1999/xlink" content-type="arpha" xlink:type="simple">fd936858-c83b-5c9c-9239-f0f735fda2c0</object-id><label>Figure 2.</label><caption><p>Morphology of newly described <italic><tp:taxon-name><tp:taxon-name-part taxon-name-part-type="genus" reg="Micarea">Micarea</tp:taxon-name-part></tp:taxon-name></italic> species <bold>A</bold><italic><tp:taxon-name><tp:taxon-name-part taxon-name-part-type="genus" reg="Micarea">M.</tp:taxon-name-part> <tp:taxon-name-part taxon-name-part-type="species" reg="aeruginoprasina">aeruginoprasina</tp:taxon-name-part></tp:taxon-name></italic> (holotype) <bold>B</bold><italic><tp:taxon-name><tp:taxon-name-part taxon-name-part-type="genus" reg="Micarea">M.</tp:taxon-name-part> <tp:taxon-name-part taxon-name-part-type="species" reg="azorica">azorica</tp:taxon-name-part></tp:taxon-name></italic> (holotype) <bold>C</bold><italic><tp:taxon-name><tp:taxon-name-part taxon-name-part-type="genus" reg="Micarea">M.</tp:taxon-name-part> <tp:taxon-name-part taxon-name-part-type="species" reg="isidioprasina">isidioprasina</tp:taxon-name-part></tp:taxon-name></italic> (holotype) <bold>D</bold><italic><tp:taxon-name><tp:taxon-name-part taxon-name-part-type="genus" reg="Micarea">M.</tp:taxon-name-part> <tp:taxon-name-part taxon-name-part-type="species" reg="microsorediata">microsorediata</tp:taxon-name-part></tp:taxon-name></italic> (holotype) <bold>E</bold><italic><tp:taxon-name><tp:taxon-name-part taxon-name-part-type="genus" reg="Micarea">M.</tp:taxon-name-part> <tp:taxon-name-part taxon-name-part-type="species" reg="nigra">nigra</tp:taxon-name-part></tp:taxon-name></italic> (holotype) <bold>F</bold><italic><tp:taxon-name><tp:taxon-name-part taxon-name-part-type="genus" reg="Micarea">M.</tp:taxon-name-part> <tp:taxon-name-part taxon-name-part-type="species" reg="pauli">pauli</tp:taxon-name-part></tp:taxon-name></italic> (holotype). Scale bars: 200 µm (<bold>A−C, E</bold>); 300 µm (<bold>D, F</bold>).</p></caption><graphic xmlns:xlink="http://www.w3.org/1999/xlink" xlink:href="mycokeys-57-001-g002.jpg" position="float" orientation="portrait" xlink:type="simple" id="oo_321987.jpg"><uri content-type="original_file" xlink:type="simple">https://binary.pensoft.net/fig/321987</uri></graphic></fig></tp:treatment-sec><ref-list><ref id="B16"><mixed-citation xmlns:xlink="http://www.w3.org/1999/xlink" xlink:type="simple"><person-group><name name-style="western"><surname>Czarnota</surname><given-names>P</given-names></name><name name-style="western"><surname>Guzow-Krzemińska</surname><given-names>B</given-names></name></person-group> (<year>2010</year>) <article-title>A phylogenetic study of the <italic><tp:taxon-name><tp:taxon-name-part taxon-name-part-type="genus">Micarea</tp:taxon-name-part> <tp:taxon-name-part taxon-name-part-type="species">prasina</tp:taxon-name-part></tp:taxon-name></italic> group shows that <italic><tp:taxon-name><tp:taxon-name-part taxon-name-part-type="genus">Micarea</tp:taxon-name-part> <tp:taxon-name-part taxon-name-part-type="species">micrococca</tp:taxon-name-part></tp:taxon-name></italic> includes three distinct lineages.</article-title><source>Lichenologist</source><volume>42</volume>(<issue>1</issue>): <fpage>7</fpage>–<lpage>21</lpage>. <ext-link xlink:type="simple" ext-link-type="doi" xlink:href="10.1017/S0024282909990211">https://doi.org/10.1017/S0024282909990211</ext-link></mixed-citation></ref><ref id="B12"><mixed-citation xmlns:xlink="http://www.w3.org/1999/xlink" xlink:type="simple"><person-group><name name-style="western"><surname>Coppins</surname><given-names>BJ</given-names></name></person-group> (<year>1983</year>) <article-title>A taxonomic study of the lichen genus <italic><tp:taxon-name><tp:taxon-name-part taxon-name-part-type="genus">Micarea</tp:taxon-name-part></tp:taxon-name></italic> in Europe.</article-title><source>Bulletin of the British Museum (Natural History), Botany series</source><volume>11</volume>(<issue>2</issue>): <fpage>17</fpage>–<lpage>214</lpage>.</mixed-citation></ref><ref id="B7"><mixed-citation xmlns:xlink="http://www.w3.org/1999/xlink" xlink:type="simple"><person-group><name name-style="western"><surname>Brand</surname><given-names>AM</given-names></name><name name-style="western"><surname>Van Den Boom</surname><given-names>PPG</given-names></name><name name-style="western"><surname>Sérusiaux</surname><given-names>E</given-names></name></person-group> (<year>2014</year>) <article-title>Unveiling a surprising diversity in the lichen genus <italic><tp:taxon-name><tp:taxon-name-part taxon-name-part-type="genus">Micarea</tp:taxon-name-part></tp:taxon-name></italic> (<tp:taxon-name><tp:taxon-name-part taxon-name-part-type="family">Pilocarpaceae</tp:taxon-name-part></tp:taxon-name>) in Réunion (Mascarenes archipelago, Indian Ocean).</article-title><source>Lichenologist</source><volume>46</volume>(<issue>3</issue>): <fpage>413</fpage>–<lpage>439</lpage>. <ext-link xlink:type="simple" ext-link-type="doi" xlink:href="10.1017/S0024282913000911">https://doi.org/10.1017/S0024282913000911</ext-link></mixed-citation></ref></ref-list></tp:taxon-treatment>
