# Supplementary material for: Understanding the evolution of phenotypical characters in the Micarea prasina group (Pilocarpaceae) and descriptions of six new species within the group
Source: MycoKeys. 2019 Jul 31;57:1–30. doi: 10.3897/mycokeys.57.33267 (PMC6685933; doi:10.3897/mycokeys.57.33267)
Supplement: XML Treatment for Micarea azorica [file mycokeys.57.33267-treatment2.xml]

<!DOCTYPE tp:taxon-treatment
  PUBLIC "-//TaxonX//DTD Taxonomic Treatment Publishing DTD v0 20100105//EN" "tax-treatment-NSO.dtd">
<tp:taxon-treatment xmlns:tp="http://www.plazi.org/taxpub"><tp:treatment-meta><kwd-group><label>Taxon classification</label><kwd><named-content xmlns:xlink="http://www.w3.org/1999/xlink" content-type="kingdom">Fungi</named-content></kwd><kwd><named-content xmlns:xlink="http://www.w3.org/1999/xlink" content-type="order">Lecanorales</named-content></kwd><kwd><named-content xmlns:xlink="http://www.w3.org/1999/xlink" content-type="family">Pilocarpaceae</named-content></kwd></kwd-group><mixed-citation publication-type="journal"><person-group><name><surname>Guzow-Krzemińska</surname><given-names>Beata</given-names></name><name><surname>Sérusiaux</surname><given-names>Emmanuël</given-names></name><name><surname>van den Boom</surname><given-names>Pieter P.G.</given-names></name><name><surname>Brand</surname><given-names>A. Maarten</given-names></name><name><surname>Launis</surname><given-names>Annina</given-names></name><name><surname>Łubek</surname><given-names>Anna</given-names></name><name><surname>Kukwa</surname><given-names>Martin</given-names></name></person-group><article-title>Understanding the evolution of phenotypical characters in the <italic><tp:taxon-name><tp:taxon-name-part taxon-name-part-type="genus" reg="Micarea">Micarea</tp:taxon-name-part> <tp:taxon-name-part taxon-name-part-type="species" reg="prasina">prasina</tp:taxon-name-part></tp:taxon-name></italic> group (<tp:taxon-name><tp:taxon-name-part taxon-name-part-type="family">Pilocarpaceae</tp:taxon-name-part></tp:taxon-name>) and descriptions of six new species within the group</article-title><source>MycoKeys</source><day>31</day><month>7</month><year>2019</year><volume>57</volume><fpage>1</fpage><lpage>30</lpage><pub-id pub-id-type="doi">10.3897/mycokeys.57.33267</pub-id></mixed-citation></tp:treatment-meta><tp:nomenclature><tp:taxon-name>
            <object-id xmlns:xlink="http://www.w3.org/1999/xlink" content-type="arpha" xlink:type="simple">da6b9548-7082-56a4-b949-a21dbdaae760</object-id>
            <tp:taxon-name-part taxon-name-part-type="genus" reg="Micarea">Micarea</tp:taxon-name-part>
            <tp:taxon-name-part taxon-name-part-type="species" reg="azorica">azorica</tp:taxon-name-part>
            <object-id xmlns:xlink="http://www.w3.org/1999/xlink" content-type="mycobank" xlink:type="simple">MycoBank No.: MB 831822</object-id>
          </tp:taxon-name><tp:taxon-authority>van den Boom, Guzow-Krzemińska, Brand &amp; Sérus.</tp:taxon-authority><tp:taxon-status xmlns:xlink="http://www.w3.org/1999/xlink" xlink:type="simple">sp. nov.</tp:taxon-status><xref ref-type="fig" rid="F2">Fig. 2B</xref></tp:nomenclature><tp:treatment-sec sec-type="diagnosis" id="SECID0EHVBI"><title>Diagnosis.</title><p>Species characterised by pale to moderately brownish thallus consisting of goniocysts, convex to subglobose, emarginate, pale greyish-brown to dark brown (with Superba-brown pigment) apothecia measuring 0.1–0.3 mm in diam., (0–)1-septate, narrowly ellipsoidal to ovoid ascospores measuring 9–11 × (2.5–)3–4 µm, sessile to slightly stalked, pale to moderately brown mesopycnidia, bacillar mesoconidia measuring 6.5–8 × 0.9–1.1 µm and the production of micareic acid.</p></tp:treatment-sec><tp:treatment-sec sec-type="material" id="SECID0EMVBI"><title>Type.</title><p>Portugal. Azores, Terceira, NW of Angra do Heroismo, south edge of Reserva Florestal da Lagoa das Patas, area around a pond ‘Lagoa das Patas’, 520 m alt., <named-content xmlns:xlink="http://www.w3.org/1999/xlink" content-type="dwc:verbatimCoordinates" xlink:type="simple"><named-content content-type="geo-json" specific-use="{&#34;type&#34;:&#34;Point&#34;,&#34;coordinates&#34;:[-27.288667,38.716833]}" id="NCID0EVVBI" xlink:type="simple">38°43.01'N, 27°17.32'W</named-content></named-content>, mature <italic><tp:taxon-name><tp:taxon-name-part taxon-name-part-type="genus" reg="Cryptomeria">Cryptomeria</tp:taxon-name-part></tp:taxon-name></italic> trees and <italic><tp:taxon-name><tp:taxon-name-part taxon-name-part-type="genus" reg="Camellia">Camellia</tp:taxon-name-part></tp:taxon-name></italic> shrubs, on <italic><tp:taxon-name><tp:taxon-name-part taxon-name-part-type="genus" reg="Cryptomeria">Cryptomeria</tp:taxon-name-part> <tp:taxon-name-part taxon-name-part-type="species" reg="japonica">japonica</tp:taxon-name-part></tp:taxon-name></italic>, 28 June 2014, P. &amp; B. van den Boom 51468 (holotype LG; isotypes UGDA, hb v.d.Boom, mtSSU GenBank accession number: MK562026, <italic>Mcm7</italic> GenBank accession number: MN105891).</p></tp:treatment-sec><tp:treatment-sec sec-type="description" id="SECID0EVWBI"><title>Description.</title><p>Thallus inconspicuous, thinly scurfy to somewhat farinose-granular, pale to moderately brownish and consisting of goniocysts; prothallus not seen; apothecia abundant, convex to subglobose, emarginate, pale greyish-brown to dark brown, often unevenly coloured in a single apothecium (partly dark, partly pale), 0.1‒0.3 mm in diam.; hymenium ca. 32‒40 µm tall; epihymenium with grey-brown pigment, K‒, C‒ (Superba-brown); hypothecium hyaline; paraphyses, abundant, branched, ca. 1.0–1.5(–1.8) µm wide, tips not widened and not pigmented; asci 25–35 × 11–14 µm, 8-spored; ascospores narrowly ellipsoidal to ovoid, (0–)1-septate, 9–11 × (2.5–)3–4 µm; mesopycnidia occasionally abundant, sessile to slightly stalked, 40–60 µm in diam., pale to moderately brown, the ostiole sometimes gaping; mesoconidia bacillar, simple, 6.5‒8 × 0.9‒1.1 µm; crystalline granules (studied in polarised light) visible in epithecium and in thallus, soluble in K.</p><p>Photobiont micareoid, cells thin-walled, 4–10 µm in diam., clustered in compact groups.</p></tp:treatment-sec><tp:treatment-sec sec-type="chemistry" id="SECID0E2WBI"><title>Chemistry.</title><p>Micareic acid detected by <abbrev xmlns:xlink="http://www.w3.org/1999/xlink" xlink:title="thin layer chromatography" id="ABBRID0EBXBI" xlink:type="simple">TLC</abbrev>. Superba-brown in apothecia (epihymenium).</p></tp:treatment-sec><tp:treatment-sec sec-type="habitat" id="SECID0EFXBI"><title>Habitat and distribution.</title><p>To date, known only from the Azores archipelago (Terceira island) from three localities where it was found on bark of trees.</p></tp:treatment-sec><tp:treatment-sec sec-type="etymology" id="SECID0EKXBI"><title>Etymology.</title><p>The name refers to the archipelago of the Azores, where the species occurs.</p></tp:treatment-sec><tp:treatment-sec sec-type="material" id="SECID0EPXBI"><title>Additional specimens examined.</title><p>Portugal. Azores, Terceira, NW of Angra do Heroismo, Reserva Florestal Viveira da Falca, 460 m alt., <named-content xmlns:xlink="http://www.w3.org/1999/xlink" content-type="dwc:verbatimCoordinates" xlink:type="simple"><named-content content-type="geo-json" specific-use="{&#34;type&#34;:&#34;Point&#34;,&#34;coordinates&#34;:[-27.279667,38.715000]}" id="NCID0EYXBI" xlink:type="simple">38°42.90'N, 27°16.78'W</named-content></named-content>, picnic area with many mature <italic><tp:taxon-name><tp:taxon-name-part taxon-name-part-type="genus" reg="Cryptomeria">Cryptomeria</tp:taxon-name-part></tp:taxon-name></italic> trees, some <italic><tp:taxon-name><tp:taxon-name-part taxon-name-part-type="genus" reg="Acer">Acer</tp:taxon-name-part></tp:taxon-name></italic> trees and <italic><tp:taxon-name><tp:taxon-name-part taxon-name-part-type="genus" reg="Camellia">Camellia</tp:taxon-name-part></tp:taxon-name></italic>, on <italic><tp:taxon-name><tp:taxon-name-part taxon-name-part-type="genus" reg="Cryptomeria">Cryptomeria</tp:taxon-name-part></tp:taxon-name></italic>, 28 June 2014, P. &amp; B. van den Boom 51330 (hb. v.d. Boom); N of Serreta, Reserva Florestal da Serreta, 80 m alt., <named-content xmlns:xlink="http://www.w3.org/1999/xlink" content-type="dwc:verbatimCoordinates" xlink:type="simple"><named-content content-type="geo-json" specific-use="{&#34;type&#34;:&#34;Point&#34;,&#34;coordinates&#34;:[-27.357000,38.771167]}" id="NCID0E3YBI" xlink:type="simple">38°46.27'N, 27°21.42'W</named-content></named-content>, picnic area in open forest with mixed trees and shrubs, on tree, 2 July 2014, P. &amp; B. van den Boom 51733 (hb. v.d. Boom).</p><p><bold>Notes.</bold> The new species is resolved as sister to <italic><tp:taxon-name><tp:taxon-name-part taxon-name-part-type="genus" reg="Micarea">M.</tp:taxon-name-part> <tp:taxon-name-part taxon-name-part-type="species" reg="prasina">prasina</tp:taxon-name-part></tp:taxon-name></italic> s.str. with strong support, being morphologically and chemically similar to that species, but differing in the absence of the Sedifolia-grey pigment, responsible for the typical reaction K+ violet in <italic><tp:taxon-name><tp:taxon-name-part taxon-name-part-type="genus" reg="Micarea">M.</tp:taxon-name-part> <tp:taxon-name-part taxon-name-part-type="species" reg="prasina">prasina</tp:taxon-name-part></tp:taxon-name></italic> s.str (<xref ref-type="bibr" rid="B12">Coppins 1983</xref>; <xref ref-type="bibr" rid="B15">Czarnota 2007</xref>; <xref ref-type="bibr" rid="B36">Launis et al. 2019a</xref>). Instead of Sedifolia-grey pigment, Superba-brown is present in <italic><tp:taxon-name><tp:taxon-name-part taxon-name-part-type="genus" reg="Micarea">M.</tp:taxon-name-part> <tp:taxon-name-part taxon-name-part-type="species" reg="azorica">azorica</tp:taxon-name-part></tp:taxon-name></italic>.</p><p>The identity of <italic><tp:taxon-name><tp:taxon-name-part taxon-name-part-type="genus" reg="Micarea">M.</tp:taxon-name-part> <tp:taxon-name-part taxon-name-part-type="species" reg="prasina">prasina</tp:taxon-name-part></tp:taxon-name></italic> s.str. has been recently solved by <xref ref-type="bibr" rid="B36">Launis et al. (2019a</xref>, <xref ref-type="bibr" rid="B37">b</xref>) and its occurrence is confirmed from boreal and temperate Europe (Finland, Germany, Poland) and Eastern North America (Canada: New Brunswick and USA: Maine) (<xref ref-type="bibr" rid="B37">Launis et al. 2019b</xref>; this paper). Other records need confirmation as, previously, other species have been included in the variation of <italic><tp:taxon-name><tp:taxon-name-part taxon-name-part-type="genus" reg="Micarea">M.</tp:taxon-name-part> <tp:taxon-name-part taxon-name-part-type="species" reg="prasina">prasina</tp:taxon-name-part></tp:taxon-name></italic>.</p><p><italic><tp:taxon-name><tp:taxon-name-part taxon-name-part-type="genus" reg="Micarea">Micarea</tp:taxon-name-part> <tp:taxon-name-part taxon-name-part-type="species" reg="azorica">azorica</tp:taxon-name-part></tp:taxon-name></italic> resembles <italic><tp:taxon-name><tp:taxon-name-part taxon-name-part-type="genus" reg="Micarea">M.</tp:taxon-name-part> <tp:taxon-name-part taxon-name-part-type="species" reg="lithinella">lithinella</tp:taxon-name-part></tp:taxon-name></italic> (Nyl.) Hedl. due to its brownish, convex to subglobose small apothecia, but the latter is mainly a saxicolous species, has smaller conidia, 4‒5.5 × 0.5‒1 µm and does not contain secondary metabolites (<xref ref-type="bibr" rid="B12">Coppins 1983</xref>; <xref ref-type="bibr" rid="B15">Czarnota 2007</xref>).</p></tp:treatment-sec><tp:treatment-sec><!--Section generated to contain objects referenced in tp:taxon-treatment.--><fig id="F2" position="float" orientation="portrait"><object-id xmlns:xlink="http://www.w3.org/1999/xlink" content-type="doi" xlink:type="simple">10.3897/mycokeys.57.33267.figure2</object-id><object-id xmlns:xlink="http://www.w3.org/1999/xlink" content-type="arpha" xlink:type="simple">fd936858-c83b-5c9c-9239-f0f735fda2c0</object-id><label>Figure 2.</label><caption><p>Morphology of newly described <italic><tp:taxon-name><tp:taxon-name-part taxon-name-part-type="genus" reg="Micarea">Micarea</tp:taxon-name-part></tp:taxon-name></italic> species <bold>A</bold><italic><tp:taxon-name><tp:taxon-name-part taxon-name-part-type="genus" reg="Micarea">M.</tp:taxon-name-part> <tp:taxon-name-part taxon-name-part-type="species" reg="aeruginoprasina">aeruginoprasina</tp:taxon-name-part></tp:taxon-name></italic> (holotype) <bold>B</bold><italic><tp:taxon-name><tp:taxon-name-part taxon-name-part-type="genus" reg="Micarea">M.</tp:taxon-name-part> <tp:taxon-name-part taxon-name-part-type="species" reg="azorica">azorica</tp:taxon-name-part></tp:taxon-name></italic> (holotype) <bold>C</bold><italic><tp:taxon-name><tp:taxon-name-part taxon-name-part-type="genus" reg="Micarea">M.</tp:taxon-name-part> <tp:taxon-name-part taxon-name-part-type="species" reg="isidioprasina">isidioprasina</tp:taxon-name-part></tp:taxon-name></italic> (holotype) <bold>D</bold><italic><tp:taxon-name><tp:taxon-name-part taxon-name-part-type="genus" reg="Micarea">M.</tp:taxon-name-part> <tp:taxon-name-part taxon-name-part-type="species" reg="microsorediata">microsorediata</tp:taxon-name-part></tp:taxon-name></italic> (holotype) <bold>E</bold><italic><tp:taxon-name><tp:taxon-name-part taxon-name-part-type="genus" reg="Micarea">M.</tp:taxon-name-part> <tp:taxon-name-part taxon-name-part-type="species" reg="nigra">nigra</tp:taxon-name-part></tp:taxon-name></italic> (holotype) <bold>F</bold><italic><tp:taxon-name><tp:taxon-name-part taxon-name-part-type="genus" reg="Micarea">M.</tp:taxon-name-part> <tp:taxon-name-part taxon-name-part-type="species" reg="pauli">pauli</tp:taxon-name-part></tp:taxon-name></italic> (holotype). Scale bars: 200 µm (<bold>A−C, E</bold>); 300 µm (<bold>D, F</bold>).</p></caption><graphic xmlns:xlink="http://www.w3.org/1999/xlink" xlink:href="mycokeys-57-001-g002.jpg" position="float" orientation="portrait" xlink:type="simple" id="oo_321987.jpg"><uri content-type="original_file" xlink:type="simple">https://binary.pensoft.net/fig/321987</uri></graphic></fig></tp:treatment-sec><ref-list><ref id="B12"><mixed-citation xmlns:xlink="http://www.w3.org/1999/xlink" xlink:type="simple"><person-group><name name-style="western"><surname>Coppins</surname><given-names>BJ</given-names></name></person-group> (<year>1983</year>) <article-title>A taxonomic study of the lichen genus <italic><tp:taxon-name><tp:taxon-name-part taxon-name-part-type="genus">Micarea</tp:taxon-name-part></tp:taxon-name></italic> in Europe.</article-title><source>Bulletin of the British Museum (Natural History), Botany series</source><volume>11</volume>(<issue>2</issue>): <fpage>17</fpage>–<lpage>214</lpage>.</mixed-citation></ref><ref id="B15"><mixed-citation xmlns:xlink="http://www.w3.org/1999/xlink" xlink:type="simple"><person-group><name name-style="western"><surname>Czarnota</surname><given-names>P.</given-names></name></person-group> (<year>2007</year>) <article-title>The lichen genus <italic><tp:taxon-name><tp:taxon-name-part taxon-name-part-type="genus">Micarea</tp:taxon-name-part></tp:taxon-name></italic> (<tp:taxon-name><tp:taxon-name-part taxon-name-part-type="order">Lecanorales</tp:taxon-name-part></tp:taxon-name>, <tp:taxon-name><tp:taxon-name-part taxon-name-part-type="phylum">Ascomycota</tp:taxon-name-part></tp:taxon-name>) in Poland.</article-title><source>Polish Botanical Studies</source><volume>23</volume>: <fpage>1</fpage>–<lpage>199</lpage>.</mixed-citation></ref><ref id="B36"><mixed-citation xmlns:xlink="http://www.w3.org/1999/xlink" xlink:type="simple"><person-group><name name-style="western"><surname>Launis</surname><given-names>A</given-names></name><name name-style="western"><surname>Pykälä</surname><given-names>J</given-names></name><name name-style="western"><surname>van den Boom</surname><given-names>P</given-names></name><name name-style="western"><surname>Sérusiaux</surname><given-names>E</given-names></name><name name-style="western"><surname>Myllys</surname><given-names>L</given-names></name></person-group> (<year>2019a</year>) <article-title>Four new epiphytic species in the <italic><tp:taxon-name><tp:taxon-name-part taxon-name-part-type="genus">Micarea</tp:taxon-name-part> <tp:taxon-name-part taxon-name-part-type="species">prasina</tp:taxon-name-part></tp:taxon-name></italic> group from Europe.</article-title><source>Lichenologist</source><volume>51</volume>(<issue>1</issue>): <fpage>7</fpage>–<lpage>25</lpage>. <ext-link xlink:type="simple" ext-link-type="doi" xlink:href="10.1017/S0024282918000555">https://doi.org/10.1017/S0024282918000555</ext-link></mixed-citation></ref><ref id="B37"><mixed-citation xmlns:xlink="http://www.w3.org/1999/xlink" xlink:type="simple"><person-group><name name-style="western"><surname>Launis</surname><given-names>A</given-names></name><name name-style="western"><surname>Malícek</surname><given-names>J</given-names></name><name name-style="western"><surname>Sérusiaux</surname><given-names>E</given-names></name><name name-style="western"><surname>Svensson</surname><given-names>M</given-names></name><name name-style="western"><surname>Tsurykau</surname><given-names>A</given-names></name><name name-style="western"><surname>Myllys</surname><given-names>L</given-names></name></person-group> (<year>2019b</year>) Sharpening species boundaries in the <italic><tp:taxon-name><tp:taxon-name-part taxon-name-part-type="genus">Micarea</tp:taxon-name-part> <tp:taxon-name-part taxon-name-part-type="species">prasina</tp:taxon-name-part></tp:taxon-name></italic> group with notes on the type species <italic><tp:taxon-name><tp:taxon-name-part taxon-name-part-type="genus">M.</tp:taxon-name-part> <tp:taxon-name-part taxon-name-part-type="species">prasina</tp:taxon-name-part></tp:taxon-name></italic>. Mycologia <ext-link xlink:type="simple" ext-link-type="doi" xlink:href="10.1080/00275514.2019.1603044">https://doi.org/10.1080/00275514.2019.1603044</ext-link></mixed-citation></ref></ref-list></tp:taxon-treatment>
