# Supplementary material for: Understanding the evolution of phenotypical characters in the Micarea prasina group (Pilocarpaceae) and descriptions of six new species within the group
Source: MycoKeys. 2019 Jul 31;57:1–30. doi: 10.3897/mycokeys.57.33267 (PMC6685933; doi:10.3897/mycokeys.57.33267)
Supplement: XML Treatment for Micarea isidioprasina [file mycokeys.57.33267-treatment3.xml]

<!DOCTYPE tp:taxon-treatment
  PUBLIC "-//TaxonX//DTD Taxonomic Treatment Publishing DTD v0 20100105//EN" "tax-treatment-NSO.dtd">
<tp:taxon-treatment xmlns:tp="http://www.plazi.org/taxpub"><tp:treatment-meta><kwd-group><label>Taxon classification</label><kwd><named-content xmlns:xlink="http://www.w3.org/1999/xlink" content-type="kingdom">Fungi</named-content></kwd><kwd><named-content xmlns:xlink="http://www.w3.org/1999/xlink" content-type="order">Lecanorales</named-content></kwd><kwd><named-content xmlns:xlink="http://www.w3.org/1999/xlink" content-type="family">Pilocarpaceae</named-content></kwd></kwd-group><mixed-citation publication-type="journal"><person-group><name><surname>Guzow-Krzemińska</surname><given-names>Beata</given-names></name><name><surname>Sérusiaux</surname><given-names>Emmanuël</given-names></name><name><surname>van den Boom</surname><given-names>Pieter P.G.</given-names></name><name><surname>Brand</surname><given-names>A. Maarten</given-names></name><name><surname>Launis</surname><given-names>Annina</given-names></name><name><surname>Łubek</surname><given-names>Anna</given-names></name><name><surname>Kukwa</surname><given-names>Martin</given-names></name></person-group><article-title>Understanding the evolution of phenotypical characters in the <italic><tp:taxon-name><tp:taxon-name-part taxon-name-part-type="genus" reg="Micarea">Micarea</tp:taxon-name-part> <tp:taxon-name-part taxon-name-part-type="species" reg="prasina">prasina</tp:taxon-name-part></tp:taxon-name></italic> group (<tp:taxon-name><tp:taxon-name-part taxon-name-part-type="family">Pilocarpaceae</tp:taxon-name-part></tp:taxon-name>) and descriptions of six new species within the group</article-title><source>MycoKeys</source><day>31</day><month>7</month><year>2019</year><volume>57</volume><fpage>1</fpage><lpage>30</lpage><pub-id pub-id-type="doi">10.3897/mycokeys.57.33267</pub-id></mixed-citation></tp:treatment-meta><tp:nomenclature><tp:taxon-name>
            <object-id xmlns:xlink="http://www.w3.org/1999/xlink" content-type="arpha" xlink:type="simple">077652a9-8a0d-57b5-885b-a14d0c29b79e</object-id>
            <tp:taxon-name-part taxon-name-part-type="genus" reg="Micarea">Micarea</tp:taxon-name-part>
            <tp:taxon-name-part taxon-name-part-type="species" reg="isidioprasina">isidioprasina</tp:taxon-name-part>
            <object-id xmlns:xlink="http://www.w3.org/1999/xlink" content-type="mycobank" xlink:type="simple">MycoBank No.: MB 831823</object-id>
          </tp:taxon-name><tp:taxon-authority>Brand, van den Boom, Guzow-Krzemińska, Sérus. &amp; Kukwa</tp:taxon-authority><tp:taxon-status xmlns:xlink="http://www.w3.org/1999/xlink" xlink:type="simple">sp. nov.</tp:taxon-status><xref ref-type="fig" rid="F2">Fig. 2C</xref></tp:nomenclature><tp:treatment-sec sec-type="diagnosis" id="SECID0ED5BI"><title>Diagnosis.</title><p>Species characterised by granular-isidiate thallus, pale grey to grey-beige apothecia, 0–1-septate, ovoid, ellipsoidal or oblong ascospores measuring 7–13 × 3.5–4.5 μm and the presence of micareic acid.</p></tp:treatment-sec><tp:treatment-sec sec-type="material" id="SECID0EI5BI"><title>Type.</title><p>POLAND. Równina Bielska, Białowieża Primeval Forest, Białowieża National Park, forest section no 256, <italic><tp:taxon-name><tp:taxon-name-part taxon-name-part-type="genus" reg="Pino-Quercetum">Pino-Quercetum</tp:taxon-name-part></tp:taxon-name></italic>, on wood of log, 21 Aug 2015, M. Kukwa 17367a, A. Łubek (holotype UGDA; isotype KTC, ITS GenBank accession number: MN095789, mtSSU GenBank accession number: MK562016, <italic>Mcm7</italic> GenBank accession number: MN105897).</p></tp:treatment-sec><tp:treatment-sec sec-type="description" id="SECID0EX5BI"><title>Description.</title><p>Thallus crustose, granular-isidiate, indeterminate, endosubstratal to rarely episubstratal in non-isidiate parts and then as a thin greenish film over the substrate or minutely areolate, isidiate; prothallus not seen; areoles up to 0.05 mm in diam., green, soon developing isidia; isidia abundantly branched and coralloid, crowded and forming an almost continuous layer locally over the substrate, but in younger parts of thalli separated, green to olive green (Sedifolia-grey, K+ violet), up to 250 μm tall and 25 μm wide, with a distinct and complete hyphal layer; apothecia rarely developed, white to beige, some patchily grey, up to 0.45 mm in diam., convex; excipulum poorly developed, as a narrow, hyaline zone, hyphae radiating, branched and anastomosing; hymenium up to 50 μm tall, hyaline; epihymenium and hypothecium hyaline; paraphyses of one type, 1–1.5 μm thick, sparse, mostly apically branched and anastomosed, hyaline throughout; asci cylindrical-clavate, 30–45 × 12–15 μm, 8-spored; ascospores, 0–1-septate, ovoid, ellipsoidal or oblong, 11–14 × 3.5–4.5 μm; pycnidia not seen; crystalline granules (studied in polarised light) present rather sparsely in hymenium (as strands between asci and paraphyses) and abundantly in isidia, soluble in K.</p><p>Photobiont chlorococcoid, micareoid, cells globose to ellipsoidal, 4–7 μm in diam.</p></tp:treatment-sec><tp:treatment-sec sec-type="chemistry" id="SECID0E45BI"><title>Chemistry.</title><p>Micareic acid detected by <abbrev xmlns:xlink="http://www.w3.org/1999/xlink" xlink:title="thin layer chromatography" id="ABBRID0ED6BI" xlink:type="simple">TLC</abbrev>. Sedifolia-grey pigment present in outermost parts of some isidia.</p></tp:treatment-sec><tp:treatment-sec sec-type="habitat" id="SECID0EH6BI"><title>Habitat and distribution.</title><p>The species grows on wood (decomposing logs) and acidic bark of trees in various forest communities in well preserved forest.</p><p>To date, it is known from Belgium, Germany, France, Poland and Romania.</p></tp:treatment-sec><tp:treatment-sec sec-type="etymology" id="SECID0EN6BI"><title>Etymology.</title><p>The name of the new species refers to the presence of isidia and the chemistry of <italic><tp:taxon-name><tp:taxon-name-part taxon-name-part-type="genus" reg="Micarea">M.</tp:taxon-name-part> <tp:taxon-name-part taxon-name-part-type="species" reg="prasina">prasina</tp:taxon-name-part></tp:taxon-name></italic>.</p></tp:treatment-sec><tp:treatment-sec sec-type="material" id="SECID0E56BI"><title>Additional specimens examined.</title><p>Belgium. Herbeumont, forest by the Semois river, 265 m alt., <named-content xmlns:xlink="http://www.w3.org/1999/xlink" content-type="dwc:verbatimCoordinates" xlink:type="simple"><named-content content-type="geo-json" specific-use="{&#34;type&#34;:&#34;Point&#34;,&#34;coordinates&#34;:[5.216667,49.750000]}" id="NCID0EHACI" xlink:type="simple">49°45'N, 05°13'E</named-content></named-content>, on <italic><tp:taxon-name><tp:taxon-name-part taxon-name-part-type="genus" reg="Quercus">Quercus</tp:taxon-name-part></tp:taxon-name></italic> tree in forest, 2013, E. Sérusiaux 3609 (LG). France. Vosges, Dépt. Haut-Rhin, Hohneck, Frankenthal nature preserve, <named-content xmlns:xlink="http://www.w3.org/1999/xlink" content-type="dwc:verbatimCoordinates" xlink:type="simple"><named-content content-type="geo-json" specific-use="{&#34;type&#34;:&#34;Point&#34;,&#34;coordinates&#34;:[7.016667,48.033333]}" id="NCID0EWACI" xlink:type="simple">48°02'N, 07°01'E</named-content></named-content>, 1100 m alt., on dead <italic><tp:taxon-name><tp:taxon-name-part taxon-name-part-type="genus" reg="Fagus">Fagus</tp:taxon-name-part></tp:taxon-name></italic> in forest, 2013, E. Sérusiaux LG DNA 3437 (LG). Germany. Niedersachsen, S of Goslar, Rammelsberg, 360 m alt., <named-content xmlns:xlink="http://www.w3.org/1999/xlink" content-type="dwc:verbatimCoordinates" xlink:type="simple"><named-content content-type="geo-json" specific-use="{&#34;type&#34;:&#34;Point&#34;,&#34;coordinates&#34;:[10.420500,51.883500]}" id="NCID0EFBCI" xlink:type="simple">51°53.01'N, 10°25.23'E</named-content></named-content>, trail along <italic><tp:taxon-name><tp:taxon-name-part taxon-name-part-type="genus" reg="Picea">Picea</tp:taxon-name-part></tp:taxon-name></italic> forest and brooklet with <italic><tp:taxon-name><tp:taxon-name-part taxon-name-part-type="genus" reg="Acer">Acer</tp:taxon-name-part></tp:taxon-name></italic>, <italic><tp:taxon-name><tp:taxon-name-part taxon-name-part-type="genus" reg="Alnus">Alnus</tp:taxon-name-part></tp:taxon-name></italic> and <italic><tp:taxon-name><tp:taxon-name-part taxon-name-part-type="genus" reg="Betula">Betula</tp:taxon-name-part></tp:taxon-name></italic> trees, 12 May 2015, P. &amp; B. van den Boom 53248 (hb. v.d. Boom). Poland. Roztocze Środkowe, Roztoczański National Park, S of Zwierzyniec village, Bukowa Góra nature reserve, <named-content xmlns:xlink="http://www.w3.org/1999/xlink" content-type="dwc:verbatimCoordinates" xlink:type="simple"><named-content content-type="geo-json" specific-use="{&#34;type&#34;:&#34;Point&#34;,&#34;coordinates&#34;:[22.963333,50.596389]}" id="NCID0EJCCI" xlink:type="simple">50°35'47"N, 22°57'48"E</named-content></named-content>, ca. 280 m alt., beech forest, on wood of log, 15 Sept 2015, M. Kukwa 17493 (UGDA); Równina Bielska, Białowieża Primeval Forest, Białowieża National Park, forest section no 256, <italic><tp:taxon-name><tp:taxon-name-part taxon-name-part-type="genus" reg="Carici">Carici</tp:taxon-name-part> <tp:taxon-name-part taxon-name-part-type="species" reg="elongatae">elongatae</tp:taxon-name-part></tp:taxon-name>-<tp:taxon-name><tp:taxon-name-part taxon-name-part-type="genus" reg="Alnetum">Alnetum</tp:taxon-name-part></tp:taxon-name></italic>, on wood of logs, bark <italic><tp:taxon-name><tp:taxon-name-part taxon-name-part-type="genus" reg="Picea">Picea</tp:taxon-name-part> <tp:taxon-name-part taxon-name-part-type="species" reg="abies">abies</tp:taxon-name-part></tp:taxon-name></italic> and <italic><tp:taxon-name><tp:taxon-name-part taxon-name-part-type="genus" reg="Alnus">Alnus</tp:taxon-name-part> <tp:taxon-name-part taxon-name-part-type="species" reg="glutinosa">glutinosa</tp:taxon-name-part></tp:taxon-name></italic>, Aug 2014, M. Kukwa 14030, 14038, 14107, 14112, A. Łubek (KTC, UGDA); ibidem, <italic><tp:taxon-name><tp:taxon-name-part taxon-name-part-type="genus" reg="Circaeo">Circaeo</tp:taxon-name-part></tp:taxon-name></italic>-<italic><tp:taxon-name><tp:taxon-name-part taxon-name-part-type="genus" reg="Alnetum">Alnetum</tp:taxon-name-part></tp:taxon-name></italic>, on wood of log, Aug 2014, M. Kukwa 13299, A. Łubek (KTC, UGDA); ibidem, <italic><tp:taxon-name><tp:taxon-name-part taxon-name-part-type="genus" reg="Tilio">Tilio</tp:taxon-name-part></tp:taxon-name></italic>-<italic><tp:taxon-name><tp:taxon-name-part taxon-name-part-type="genus" reg="Carpinetum">Carpinetum</tp:taxon-name-part></tp:taxon-name></italic>, on wood of log, Aug &amp; Oct 2014, M. Kukwa 13418, 14358, A. Łubek (KTC, UGDA); ibidem, <italic><tp:taxon-name><tp:taxon-name-part taxon-name-part-type="genus" reg="Circaeo-Alnetum">Circaeo-Alnetum</tp:taxon-name-part></tp:taxon-name></italic>, on wood of snag, Oct 2014, M. Kukwa 14243, A. Łubek (KTC, UGDA). Romania. W of Brasov, S of Zarnesti, Praia Craiului National Park, 1350 m alt., <named-content xmlns:xlink="http://www.w3.org/1999/xlink" content-type="dwc:verbatimCoordinates" xlink:type="simple"><named-content content-type="geo-json" specific-use="{&#34;type&#34;:&#34;Point&#34;,&#34;coordinates&#34;:[25.266667,45.516667]}" id="NCID0E2ECI" xlink:type="simple">45°31'N, 25°16'E</named-content></named-content>, on <italic><tp:taxon-name><tp:taxon-name-part taxon-name-part-type="genus" reg="Fagus">Fagus</tp:taxon-name-part></tp:taxon-name></italic> inside forest, 2016, E. Sérusiaux LG DNA 6260 &amp; 6265 (LG).</p></tp:treatment-sec><tp:treatment-sec sec-type="notes" id="SECID0EHFCI"><title>Notes.</title><p><italic><tp:taxon-name><tp:taxon-name-part taxon-name-part-type="genus" reg="Micarea">Micarea</tp:taxon-name-part> <tp:taxon-name-part taxon-name-part-type="species" reg="isidioprasina">isidioprasina</tp:taxon-name-part></tp:taxon-name></italic> is an isidiate species of the <italic><tp:taxon-name><tp:taxon-name-part taxon-name-part-type="genus" reg="Micarea">M.</tp:taxon-name-part> <tp:taxon-name-part taxon-name-part-type="species" reg="prasina">prasina</tp:taxon-name-part></tp:taxon-name></italic> group containing micareic acid as the main secondary metabolite. It is usually sterile and in Poland often grows in similar habitats with <italic><tp:taxon-name><tp:taxon-name-part taxon-name-part-type="genus" reg="Micarea">M.</tp:taxon-name-part> <tp:taxon-name-part taxon-name-part-type="species" reg="pauli">pauli</tp:taxon-name-part></tp:taxon-name></italic>, a species described in this paper, from which it can be separated with certainty by analyses of secondary metabolites, as the latter contains methoxymicareic acid.</p><p><italic><tp:taxon-name><tp:taxon-name-part taxon-name-part-type="genus" reg="Micarea">Micarea</tp:taxon-name-part> <tp:taxon-name-part taxon-name-part-type="species" reg="aeruginoprasina">aeruginoprasina</tp:taxon-name-part></tp:taxon-name></italic> and <italic><tp:taxon-name><tp:taxon-name-part taxon-name-part-type="genus" reg="Micarea">M.</tp:taxon-name-part> <tp:taxon-name-part taxon-name-part-type="species" reg="nigra">nigra</tp:taxon-name-part></tp:taxon-name></italic> also develop similar isidiate thalli, but <italic><tp:taxon-name><tp:taxon-name-part taxon-name-part-type="genus" reg="Micarea">M.</tp:taxon-name-part> <tp:taxon-name-part taxon-name-part-type="species" reg="aeruginoprasina">aeruginoprasina</tp:taxon-name-part></tp:taxon-name></italic> has pale cream to pale brown or aeruginose apothecia (often mottled with all colours in the same apothecium) and <italic><tp:taxon-name><tp:taxon-name-part taxon-name-part-type="genus" reg="Micarea">M.</tp:taxon-name-part> <tp:taxon-name-part taxon-name-part-type="species" reg="nigra">nigra</tp:taxon-name-part></tp:taxon-name></italic> develops dark greyish to black apothecia. When sterile, all three species may be more difficult to separate, especially <italic><tp:taxon-name><tp:taxon-name-part taxon-name-part-type="genus" reg="Micarea">M.</tp:taxon-name-part> <tp:taxon-name-part taxon-name-part-type="species" reg="aeruginoprasina">aeruginoprasina</tp:taxon-name-part></tp:taxon-name></italic> which also produces micareic acid (<italic><tp:taxon-name><tp:taxon-name-part taxon-name-part-type="genus" reg="Micarea">M.</tp:taxon-name-part> <tp:taxon-name-part taxon-name-part-type="species" reg="nigra">nigra</tp:taxon-name-part></tp:taxon-name></italic> contains methoxymicareic acid), but that species has pale brown isidia. Additionally, the so far known distributions of all three species do not overlap and <italic><tp:taxon-name><tp:taxon-name-part taxon-name-part-type="genus" reg="Micarea">M.</tp:taxon-name-part> <tp:taxon-name-part taxon-name-part-type="species" reg="aeruginoprasina">aeruginoprasina</tp:taxon-name-part></tp:taxon-name></italic> and <italic><tp:taxon-name><tp:taxon-name-part taxon-name-part-type="genus" reg="Micarea">M.</tp:taxon-name-part> <tp:taxon-name-part taxon-name-part-type="species" reg="nigra">nigra</tp:taxon-name-part></tp:taxon-name></italic> are known from the Azores and continental Portugal, respectively.</p><p>Micareic acid is also the main secondary metabolite in the somewhat morphologically similar <italic><tp:taxon-name><tp:taxon-name-part taxon-name-part-type="genus" reg="Micarea">M.</tp:taxon-name-part> <tp:taxon-name-part taxon-name-part-type="species" reg="prasina">prasina</tp:taxon-name-part></tp:taxon-name></italic>, but the latter is not isidiate, often richly fertile and its thallus consists of goniocysts (<xref ref-type="bibr" rid="B15">Czarnota 2007</xref>; <xref ref-type="bibr" rid="B36">Launis et al. 2019a</xref>, <xref ref-type="bibr" rid="B37">b</xref>).</p></tp:treatment-sec><tp:treatment-sec><!--Section generated to contain objects referenced in tp:taxon-treatment.--><fig id="F2" position="float" orientation="portrait"><object-id xmlns:xlink="http://www.w3.org/1999/xlink" content-type="doi" xlink:type="simple">10.3897/mycokeys.57.33267.figure2</object-id><object-id xmlns:xlink="http://www.w3.org/1999/xlink" content-type="arpha" xlink:type="simple">fd936858-c83b-5c9c-9239-f0f735fda2c0</object-id><label>Figure 2.</label><caption><p>Morphology of newly described <italic><tp:taxon-name><tp:taxon-name-part taxon-name-part-type="genus" reg="Micarea">Micarea</tp:taxon-name-part></tp:taxon-name></italic> species <bold>A</bold><italic><tp:taxon-name><tp:taxon-name-part taxon-name-part-type="genus" reg="Micarea">M.</tp:taxon-name-part> <tp:taxon-name-part taxon-name-part-type="species" reg="aeruginoprasina">aeruginoprasina</tp:taxon-name-part></tp:taxon-name></italic> (holotype) <bold>B</bold><italic><tp:taxon-name><tp:taxon-name-part taxon-name-part-type="genus" reg="Micarea">M.</tp:taxon-name-part> <tp:taxon-name-part taxon-name-part-type="species" reg="azorica">azorica</tp:taxon-name-part></tp:taxon-name></italic> (holotype) <bold>C</bold><italic><tp:taxon-name><tp:taxon-name-part taxon-name-part-type="genus" reg="Micarea">M.</tp:taxon-name-part> <tp:taxon-name-part taxon-name-part-type="species" reg="isidioprasina">isidioprasina</tp:taxon-name-part></tp:taxon-name></italic> (holotype) <bold>D</bold><italic><tp:taxon-name><tp:taxon-name-part taxon-name-part-type="genus" reg="Micarea">M.</tp:taxon-name-part> <tp:taxon-name-part taxon-name-part-type="species" reg="microsorediata">microsorediata</tp:taxon-name-part></tp:taxon-name></italic> (holotype) <bold>E</bold><italic><tp:taxon-name><tp:taxon-name-part taxon-name-part-type="genus" reg="Micarea">M.</tp:taxon-name-part> <tp:taxon-name-part taxon-name-part-type="species" reg="nigra">nigra</tp:taxon-name-part></tp:taxon-name></italic> (holotype) <bold>F</bold><italic><tp:taxon-name><tp:taxon-name-part taxon-name-part-type="genus" reg="Micarea">M.</tp:taxon-name-part> <tp:taxon-name-part taxon-name-part-type="species" reg="pauli">pauli</tp:taxon-name-part></tp:taxon-name></italic> (holotype). Scale bars: 200 µm (<bold>A−C, E</bold>); 300 µm (<bold>D, F</bold>).</p></caption><graphic xmlns:xlink="http://www.w3.org/1999/xlink" xlink:href="mycokeys-57-001-g002.jpg" position="float" orientation="portrait" xlink:type="simple" id="oo_321987.jpg"><uri content-type="original_file" xlink:type="simple">https://binary.pensoft.net/fig/321987</uri></graphic></fig></tp:treatment-sec><ref-list><ref id="B15"><mixed-citation xmlns:xlink="http://www.w3.org/1999/xlink" xlink:type="simple"><person-group><name name-style="western"><surname>Czarnota</surname><given-names>P.</given-names></name></person-group> (<year>2007</year>) <article-title>The lichen genus <italic><tp:taxon-name><tp:taxon-name-part taxon-name-part-type="genus">Micarea</tp:taxon-name-part></tp:taxon-name></italic> (<tp:taxon-name><tp:taxon-name-part taxon-name-part-type="order">Lecanorales</tp:taxon-name-part></tp:taxon-name>, <tp:taxon-name><tp:taxon-name-part taxon-name-part-type="phylum">Ascomycota</tp:taxon-name-part></tp:taxon-name>) in Poland.</article-title><source>Polish Botanical Studies</source><volume>23</volume>: <fpage>1</fpage>–<lpage>199</lpage>.</mixed-citation></ref><ref id="B36"><mixed-citation xmlns:xlink="http://www.w3.org/1999/xlink" xlink:type="simple"><person-group><name name-style="western"><surname>Launis</surname><given-names>A</given-names></name><name name-style="western"><surname>Pykälä</surname><given-names>J</given-names></name><name name-style="western"><surname>van den Boom</surname><given-names>P</given-names></name><name name-style="western"><surname>Sérusiaux</surname><given-names>E</given-names></name><name name-style="western"><surname>Myllys</surname><given-names>L</given-names></name></person-group> (<year>2019a</year>) <article-title>Four new epiphytic species in the <italic><tp:taxon-name><tp:taxon-name-part taxon-name-part-type="genus">Micarea</tp:taxon-name-part> <tp:taxon-name-part taxon-name-part-type="species">prasina</tp:taxon-name-part></tp:taxon-name></italic> group from Europe.</article-title><source>Lichenologist</source><volume>51</volume>(<issue>1</issue>): <fpage>7</fpage>–<lpage>25</lpage>. <ext-link xlink:type="simple" ext-link-type="doi" xlink:href="10.1017/S0024282918000555">https://doi.org/10.1017/S0024282918000555</ext-link></mixed-citation></ref><ref id="B37"><mixed-citation xmlns:xlink="http://www.w3.org/1999/xlink" xlink:type="simple"><person-group><name name-style="western"><surname>Launis</surname><given-names>A</given-names></name><name name-style="western"><surname>Malícek</surname><given-names>J</given-names></name><name name-style="western"><surname>Sérusiaux</surname><given-names>E</given-names></name><name name-style="western"><surname>Svensson</surname><given-names>M</given-names></name><name name-style="western"><surname>Tsurykau</surname><given-names>A</given-names></name><name name-style="western"><surname>Myllys</surname><given-names>L</given-names></name></person-group> (<year>2019b</year>) Sharpening species boundaries in the <italic><tp:taxon-name><tp:taxon-name-part taxon-name-part-type="genus">Micarea</tp:taxon-name-part> <tp:taxon-name-part taxon-name-part-type="species">prasina</tp:taxon-name-part></tp:taxon-name></italic> group with notes on the type species <italic><tp:taxon-name><tp:taxon-name-part taxon-name-part-type="genus">M.</tp:taxon-name-part> <tp:taxon-name-part taxon-name-part-type="species">prasina</tp:taxon-name-part></tp:taxon-name></italic>. Mycologia <ext-link xlink:type="simple" ext-link-type="doi" xlink:href="10.1080/00275514.2019.1603044">https://doi.org/10.1080/00275514.2019.1603044</ext-link></mixed-citation></ref></ref-list></tp:taxon-treatment>
