# Supplementary material for: Understanding the evolution of phenotypical characters in the Micarea prasina group (Pilocarpaceae) and descriptions of six new species within the group
Source: MycoKeys. 2019 Jul 31;57:1–30. doi: 10.3897/mycokeys.57.33267 (PMC6685933; doi:10.3897/mycokeys.57.33267)
Supplement: XML Treatment for Micarea microsorediata [file mycokeys.57.33267-treatment4.xml]

<!DOCTYPE tp:taxon-treatment
  PUBLIC "-//TaxonX//DTD Taxonomic Treatment Publishing DTD v0 20100105//EN" "tax-treatment-NSO.dtd">
<tp:taxon-treatment xmlns:tp="http://www.plazi.org/taxpub"><tp:treatment-meta><kwd-group><label>Taxon classification</label><kwd><named-content xmlns:xlink="http://www.w3.org/1999/xlink" content-type="kingdom">Fungi</named-content></kwd><kwd><named-content xmlns:xlink="http://www.w3.org/1999/xlink" content-type="order">Lecanorales</named-content></kwd><kwd><named-content xmlns:xlink="http://www.w3.org/1999/xlink" content-type="family">Pilocarpaceae</named-content></kwd></kwd-group><mixed-citation publication-type="journal"><person-group><name><surname>Guzow-Krzemińska</surname><given-names>Beata</given-names></name><name><surname>Sérusiaux</surname><given-names>Emmanuël</given-names></name><name><surname>van den Boom</surname><given-names>Pieter P.G.</given-names></name><name><surname>Brand</surname><given-names>A. Maarten</given-names></name><name><surname>Launis</surname><given-names>Annina</given-names></name><name><surname>Łubek</surname><given-names>Anna</given-names></name><name><surname>Kukwa</surname><given-names>Martin</given-names></name></person-group><article-title>Understanding the evolution of phenotypical characters in the <italic><tp:taxon-name><tp:taxon-name-part taxon-name-part-type="genus" reg="Micarea">Micarea</tp:taxon-name-part> <tp:taxon-name-part taxon-name-part-type="species" reg="prasina">prasina</tp:taxon-name-part></tp:taxon-name></italic> group (<tp:taxon-name><tp:taxon-name-part taxon-name-part-type="family">Pilocarpaceae</tp:taxon-name-part></tp:taxon-name>) and descriptions of six new species within the group</article-title><source>MycoKeys</source><day>31</day><month>7</month><year>2019</year><volume>57</volume><fpage>1</fpage><lpage>30</lpage><pub-id pub-id-type="doi">10.3897/mycokeys.57.33267</pub-id></mixed-citation></tp:treatment-meta><tp:nomenclature><tp:taxon-name>
            <object-id xmlns:xlink="http://www.w3.org/1999/xlink" content-type="arpha" xlink:type="simple">71e880c7-0f2a-5261-be42-e7560d6b29be</object-id>
            <tp:taxon-name-part taxon-name-part-type="genus" reg="Micarea">Micarea</tp:taxon-name-part>
            <tp:taxon-name-part taxon-name-part-type="species" reg="microsorediata">microsorediata</tp:taxon-name-part>
            <object-id xmlns:xlink="http://www.w3.org/1999/xlink" content-type="mycobank" xlink:type="simple">MycoBank No. MB 831824</object-id>
          </tp:taxon-name><tp:taxon-authority>Brand, van den Boom, Guzow-Krzemińska, Sérus. &amp; Kukwa</tp:taxon-authority><tp:taxon-status xmlns:xlink="http://www.w3.org/1999/xlink" xlink:type="simple">sp. nov.</tp:taxon-status><xref ref-type="fig" rid="F2">Fig. 2D</xref></tp:nomenclature><tp:treatment-sec sec-type="diagnosis" id="SECID0EOLCI"><title>Diagnosis.</title><p>Species morphologically similar to <italic><tp:taxon-name><tp:taxon-name-part taxon-name-part-type="genus" reg="Micarea">Micarea</tp:taxon-name-part> <tp:taxon-name-part taxon-name-part-type="species" reg="viridileprosa">viridileprosa</tp:taxon-name-part></tp:taxon-name></italic>, characterised by sorediate thallus, delimited or diffuse and confluent soralia with green or locally bluish soredia produced from the thallus areoles, white and immarginate when mature apothecia, 0.2–0.3 mm in diam., cylindrical to ellipsoidal (0–)1-septate ascospores measuring 9.5–13 × 2.8–3.5 µm and the presence of methoxymicareic acid.</p></tp:treatment-sec><tp:treatment-sec sec-type="material" id="SECID0E6LCI"><title>Type.</title><p>Poland. Wysoczyzna Żarnowiecka, Pużyckie Łęgi nature reserve, <named-content xmlns:xlink="http://www.w3.org/1999/xlink" content-type="dwc:verbatimCoordinates" xlink:type="simple"><named-content content-type="geo-json" specific-use="{&#34;type&#34;:&#34;Point&#34;,&#34;coordinates&#34;:[17.850000,54.633333]}" id="NCID0EIMCI" xlink:type="simple">54°38'N 17°51'E</named-content></named-content>, <italic><tp:taxon-name><tp:taxon-name-part taxon-name-part-type="genus" reg="Circaeo">Circaeo</tp:taxon-name-part></tp:taxon-name></italic>-<italic><tp:taxon-name><tp:taxon-name-part taxon-name-part-type="genus" reg="Alnetum">Alnetum</tp:taxon-name-part></tp:taxon-name></italic>, on wood of log, 12 Aug 2015, M. Kukwa 17053 (holotype UGDA, ITS GenBank accession number: MN095791, mtSSU GenBank accession number: MK562012, <italic>Mcm7</italic> GenBank accession number: MN105906).</p></tp:treatment-sec><tp:treatment-sec sec-type="description" id="SECID0E4MCI"><title>Description.</title><p>Thallus diffuse, up to 10 cm wide, consisting of finely granular soredia, often with a powdery appearance, vivid green or green, sometimes with bluish tinge; prothallus not seen; areoles up to 25 µm in diam., green, soon bursting to produce soredia; soralia at first delimited, produced from small, convex areoles, soon fused and confluent, sometimes forming a sorediate continuous layer; soredia simple, up to 20 µm in diam., sometimes slightly elongated or in more or less rounded consoredia up 35 µm in diam. apothecia rarely present, adnate, first with indistinct margin, then immarginate, 0.2–0.3 mm in diam., white or slightly brownish; excipulum in young apothecia present, 15–25 µm wide, of thin irregular hyphae; hymenium ca. 30‒42 µm tall; epihymenium and hypothecium hyaline; paraphyses thick (in K), branched and anastomosing, ca. 1.2‒1.5 µm wide; asci 29–35 × 7–10 µm, 8-spored; ascospores cylindrical to ellipsoidal, 9.5–13 × 2.8–3.5 µm, (0–)1-septate; micropycnidia present in some specimens, ca. 60 µm in diam., with dark brown tops (K–); microconidia narrow fusiform to bacilliform, 7 × 0.8 µm; mesopycnidia, mesoconidia 3.8 × 1.4 µm; crystalline granules (studied in polarised light) visible in hymenium and in thallus, soluble in K.</p><p>Photobiont micareoid, cells thin-walled, 4–8(–9) µm in diam.</p></tp:treatment-sec><tp:treatment-sec sec-type="chemistry" id="SECID0EDNCI"><title>Chemistry.</title><p>Methoxymicareic acid detected by <abbrev xmlns:xlink="http://www.w3.org/1999/xlink" xlink:title="thin layer chromatography" id="ABBRID0EJNCI" xlink:type="simple">TLC</abbrev>. Soredia in exposed habitats with Sedifolia-grey pigment, K+ violet.</p></tp:treatment-sec><tp:treatment-sec sec-type="habitat" id="SECID0ENNCI"><title>Habitat and distribution.</title><p>The new species occurs on acidic bark of various trees such as <italic><tp:taxon-name><tp:taxon-name-part taxon-name-part-type="genus" reg="Alnus">Alnus</tp:taxon-name-part></tp:taxon-name></italic>, <italic><tp:taxon-name><tp:taxon-name-part taxon-name-part-type="genus" reg="Betula">Betula</tp:taxon-name-part></tp:taxon-name></italic>, <italic><tp:taxon-name><tp:taxon-name-part taxon-name-part-type="genus" reg="Fagus">Fagus</tp:taxon-name-part></tp:taxon-name></italic> and <italic><tp:taxon-name><tp:taxon-name-part taxon-name-part-type="genus" reg="Quercus">Quercus</tp:taxon-name-part></tp:taxon-name></italic>, usually in humid forests, also on decaying wood (logs and stumps) and rarely on terrestrial decaying mosses in, for example, steep slopes in heath and dunes. It is a very common species in the south of the Netherlands and some areas in Poland and is mostly found on microhabitats where only few other lichens species co-occur. On several occasions, <italic><tp:taxon-name><tp:taxon-name-part taxon-name-part-type="genus" reg="Normandina">Normandina</tp:taxon-name-part> <tp:taxon-name-part taxon-name-part-type="species" reg="pulchella">pulchella</tp:taxon-name-part></tp:taxon-name></italic> (Borrer) Nyl. and squamules of <italic><tp:taxon-name><tp:taxon-name-part taxon-name-part-type="genus" reg="Cladonia">Cladonia</tp:taxon-name-part></tp:taxon-name></italic> spp. are the only accompanying lichens.</p><p>To date, the species has been found in Belgium, Germany, the Netherlands, Poland and Portugal.</p><p>One specimen of <italic><tp:taxon-name><tp:taxon-name-part taxon-name-part-type="genus" reg="Micarea">Micarea</tp:taxon-name-part> <tp:taxon-name-part taxon-name-part-type="species" reg="microsorediata">microsorediata</tp:taxon-name-part></tp:taxon-name></italic> was invaded by <italic><tp:taxon-name><tp:taxon-name-part taxon-name-part-type="genus" reg="Nectriopsis">Nectriopsis</tp:taxon-name-part> <tp:taxon-name-part taxon-name-part-type="species" reg="micareae">micareae</tp:taxon-name-part></tp:taxon-name></italic> Diederich, van den Boom &amp; Ernst (see below additional specimens examined).</p></tp:treatment-sec><tp:treatment-sec sec-type="etymology" id="SECID0E1PCI"><title>Etymology.</title><p>The epithet refers to the production of soredia and the similarity to <italic><tp:taxon-name><tp:taxon-name-part taxon-name-part-type="genus" reg="Micarea">M.</tp:taxon-name-part> <tp:taxon-name-part taxon-name-part-type="species" reg="micrococca">micrococca</tp:taxon-name-part></tp:taxon-name></italic> due to the same secondary chemistry.</p></tp:treatment-sec><tp:treatment-sec sec-type="material" id="SECID0ELQCI"><title>Additional specimens examined.</title><p>Belgium. Limburg, N of Achel, Rozendaal, <named-content xmlns:xlink="http://www.w3.org/1999/xlink" content-type="dwc:verbatimCoordinates" xlink:type="simple"><named-content content-type="geo-json" specific-use="{&#34;type&#34;:&#34;Point&#34;,&#34;coordinates&#34;:[5.498333,51.283333]}" id="NCID0EUQCI" xlink:type="simple">51°17.0'N, 5°29.9'E</named-content></named-content>, 35 m alt., <italic><tp:taxon-name><tp:taxon-name-part taxon-name-part-type="genus" reg="Pinus">Pinus</tp:taxon-name-part></tp:taxon-name></italic> forest with <italic><tp:taxon-name><tp:taxon-name-part taxon-name-part-type="genus" reg="Betula">Betula</tp:taxon-name-part></tp:taxon-name></italic> and <italic><tp:taxon-name><tp:taxon-name-part taxon-name-part-type="genus" reg="Quercus">Quercus</tp:taxon-name-part></tp:taxon-name></italic> trees, on wood of fallen decaying trunk, 28 Dec. 2018, P. &amp; B. van den Boom 58046 (hb v.d. Boom); NE of Achel, near Tomp, <named-content xmlns:xlink="http://www.w3.org/1999/xlink" content-type="dwc:verbatimCoordinates" xlink:type="simple"><named-content content-type="geo-json" specific-use="{&#34;type&#34;:&#34;Point&#34;,&#34;coordinates&#34;:[5.496667,51.268333]}" id="NCID0ERRCI" xlink:type="simple">51°16.10'N, 5°29.8'E</named-content></named-content>, 35 m alt., along small road, <italic><tp:taxon-name><tp:taxon-name-part taxon-name-part-type="genus" reg="Pinus">Pinus</tp:taxon-name-part></tp:taxon-name></italic> forest with <italic><tp:taxon-name><tp:taxon-name-part taxon-name-part-type="genus" reg="Betula">Betula</tp:taxon-name-part></tp:taxon-name></italic> and <italic><tp:taxon-name><tp:taxon-name-part taxon-name-part-type="genus" reg="Quercus">Quercus</tp:taxon-name-part></tp:taxon-name></italic> trees, on <italic><tp:taxon-name><tp:taxon-name-part taxon-name-part-type="genus" reg="Betula">Betula</tp:taxon-name-part></tp:taxon-name></italic>, 28 Dec. 2018, P. &amp; B. van den Boom 58052 (hb v.d. Boom); NE of Lommel, Kolonie, E of ‘Afwateringskanaal’, <named-content xmlns:xlink="http://www.w3.org/1999/xlink" content-type="dwc:verbatimCoordinates" xlink:type="simple"><named-content content-type="geo-json" specific-use="{&#34;type&#34;:&#34;Point&#34;,&#34;coordinates&#34;:[5.393333,51.240000]}" id="NCID0EVSCI" xlink:type="simple">51°14.40'N, 5°23.6'E</named-content></named-content>, 50 m alt., <italic><tp:taxon-name><tp:taxon-name-part taxon-name-part-type="genus" reg="Pinus">Pinus</tp:taxon-name-part></tp:taxon-name></italic> forest, on <italic><tp:taxon-name><tp:taxon-name-part taxon-name-part-type="genus" reg="Prunus">Prunus</tp:taxon-name-part></tp:taxon-name></italic>, 28 Dec. 2018, P. &amp; B. van den Boom 58054 (hb v.d. Boom); ENE of Lommel, E of Kolonie, <named-content xmlns:xlink="http://www.w3.org/1999/xlink" content-type="dwc:verbatimCoordinates" xlink:type="simple"><named-content content-type="geo-json" specific-use="{&#34;type&#34;:&#34;Point&#34;,&#34;coordinates&#34;:[5.405833,51.258333]}" id="NCID0ELTCI" xlink:type="simple">51°15.50'N, 5°24.35'E</named-content></named-content>, 40 m alt., between edge of <italic><tp:taxon-name><tp:taxon-name-part taxon-name-part-type="genus" reg="Pinus">Pinus</tp:taxon-name-part></tp:taxon-name></italic> forest and edge of reserve Hageven, on <italic><tp:taxon-name><tp:taxon-name-part taxon-name-part-type="genus" reg="Betula">Betula</tp:taxon-name-part></tp:taxon-name></italic> and <italic><tp:taxon-name><tp:taxon-name-part taxon-name-part-type="genus" reg="Quercus">Quercus</tp:taxon-name-part> <tp:taxon-name-part taxon-name-part-type="species" reg="robur">robur</tp:taxon-name-part></tp:taxon-name></italic>, 28 Dec. 2018, P. &amp; B. van den Boom 58055, 58056 (hb v.d. Boom). Germany. Nedersaksen, N of Bentheim, NE of Wengsel, Isterberg, <named-content xmlns:xlink="http://www.w3.org/1999/xlink" content-type="dwc:verbatimCoordinates" xlink:type="simple"><named-content content-type="geo-json" specific-use="{&#34;type&#34;:&#34;Point&#34;,&#34;coordinates&#34;:[7.150000,52.356667]}" id="NCID0EMUCI" xlink:type="simple">52°21.4'N, 7°9.0'E</named-content></named-content>, <italic><tp:taxon-name><tp:taxon-name-part taxon-name-part-type="genus" reg="Pinus">Pinus</tp:taxon-name-part></tp:taxon-name></italic> forest with some sandstone outcrops, on <italic><tp:taxon-name><tp:taxon-name-part taxon-name-part-type="genus" reg="Quercus">Quercus</tp:taxon-name-part> <tp:taxon-name-part taxon-name-part-type="species" reg="rubra">rubra</tp:taxon-name-part></tp:taxon-name></italic>, 26 Aug. 2015, M. &amp; D. Brand, P. &amp; B. van den Boom 53633 (hb v.d. Boom). Poland. Bory Tucholskie, Kręgi Kamienne nature reserve, close to Wda river, NW from Odry, <named-content xmlns:xlink="http://www.w3.org/1999/xlink" content-type="dwc:verbatimCoordinates" xlink:type="simple"><named-content content-type="geo-json" specific-use="{&#34;type&#34;:&#34;Point&#34;,&#34;coordinates&#34;:[17.995019,53.899861]}" id="NCID0EGVCI" xlink:type="simple">53°53'59.50"N, 17°59'42.07"E</named-content></named-content>, black alders close to river, on <italic><tp:taxon-name><tp:taxon-name-part taxon-name-part-type="genus" reg="Alnus">Alnus</tp:taxon-name-part> <tp:taxon-name-part taxon-name-part-type="species" reg="glutinosa">glutinosa</tp:taxon-name-part></tp:taxon-name></italic>, 19 June 2018, M. Kukwa 19991 (UGDA); Równina Bielska, Białowieża Forest, Białowieża National Park, forest section no 256, <italic><tp:taxon-name><tp:taxon-name-part taxon-name-part-type="genus" reg="Peucedano">Peucedano</tp:taxon-name-part></tp:taxon-name></italic>-<italic><tp:taxon-name><tp:taxon-name-part taxon-name-part-type="genus" reg="Pinetum">Pinetum</tp:taxon-name-part></tp:taxon-name></italic>, on twig of <italic><tp:taxon-name><tp:taxon-name-part taxon-name-part-type="genus" reg="Picea">Picea</tp:taxon-name-part> <tp:taxon-name-part taxon-name-part-type="species" reg="abies">abies</tp:taxon-name-part></tp:taxon-name></italic>, <italic><tp:taxon-name><tp:taxon-name-part taxon-name-part-type="genus" reg="Quercus">Quercus</tp:taxon-name-part> <tp:taxon-name-part taxon-name-part-type="species" reg="robur">robur</tp:taxon-name-part></tp:taxon-name></italic> and wood of log, May 2014, M. Kukwa 13462, 13660, 13675, 13778, A. Łubek (KTC); ibidem, <italic><tp:taxon-name><tp:taxon-name-part taxon-name-part-type="genus" reg="Pino">Pino</tp:taxon-name-part></tp:taxon-name></italic>-<italic><tp:taxon-name><tp:taxon-name-part taxon-name-part-type="genus" reg="Quercetum">Quercetum</tp:taxon-name-part></tp:taxon-name></italic>, on <italic><tp:taxon-name><tp:taxon-name-part taxon-name-part-type="genus" reg="Quercus">Quercus</tp:taxon-name-part> <tp:taxon-name-part taxon-name-part-type="species" reg="robur">robur</tp:taxon-name-part></tp:taxon-name></italic>, Aug. 2014, M. Kukwa, 13321, A. Łubek (KTC, UGDA); ibidem, <italic><tp:taxon-name><tp:taxon-name-part taxon-name-part-type="genus" reg="Tilio-Carpinetum">Tilio-Carpinetum</tp:taxon-name-part></tp:taxon-name></italic>, on <italic><tp:taxon-name><tp:taxon-name-part taxon-name-part-type="genus" reg="Quercus">Quercus</tp:taxon-name-part> <tp:taxon-name-part taxon-name-part-type="species" reg="robur">robur</tp:taxon-name-part></tp:taxon-name></italic>, Aug. 2014, M. Kukwa 13420a, 13392 (as admixture in a specimen of <italic><tp:taxon-name><tp:taxon-name-part taxon-name-part-type="genus" reg="Biatora">Biatora</tp:taxon-name-part> <tp:taxon-name-part taxon-name-part-type="species" reg="ligni-mollis">ligni-mollis</tp:taxon-name-part></tp:taxon-name></italic> T. Sprib. &amp; Printzen), A. Łubek (KTC, UGDA); ibidem, <italic><tp:taxon-name><tp:taxon-name-part taxon-name-part-type="genus" reg="Carici">Carici</tp:taxon-name-part> <tp:taxon-name-part taxon-name-part-type="species" reg="elongatae">elongatae</tp:taxon-name-part></tp:taxon-name></italic>-<italic><tp:taxon-name><tp:taxon-name-part taxon-name-part-type="genus" reg="Alnetum">Alnetum</tp:taxon-name-part></tp:taxon-name></italic>, on bark of log, <italic><tp:taxon-name><tp:taxon-name-part taxon-name-part-type="genus" reg="Alnus">Alnus</tp:taxon-name-part> <tp:taxon-name-part taxon-name-part-type="species" reg="glutinosa">glutinosa</tp:taxon-name-part></tp:taxon-name></italic> and <italic><tp:taxon-name><tp:taxon-name-part taxon-name-part-type="genus" reg="Picea">Picea</tp:taxon-name-part> <tp:taxon-name-part taxon-name-part-type="species" reg="abies">abies</tp:taxon-name-part></tp:taxon-name></italic>, Aug. 2014, M. Kukwa, 14000, 14002, 14012, 14045, 14109, A. Łubek (KTC, UGDA); ibidem, <italic><tp:taxon-name><tp:taxon-name-part taxon-name-part-type="genus" reg="Circaeo">Circaeo</tp:taxon-name-part></tp:taxon-name></italic>-<italic><tp:taxon-name><tp:taxon-name-part taxon-name-part-type="genus" reg="Alnetum">Alnetum</tp:taxon-name-part></tp:taxon-name></italic>, on wood of snag, Oct. 2014, M. Kukwa, 14139, A. Łubek (KTC); ibidem, <italic><tp:taxon-name><tp:taxon-name-part taxon-name-part-type="genus" reg="Tilio">Tilio</tp:taxon-name-part></tp:taxon-name></italic>-<italic><tp:taxon-name><tp:taxon-name-part taxon-name-part-type="genus" reg="Carpinetum">Carpinetum</tp:taxon-name-part></tp:taxon-name></italic>, on wood of branch of the log, Oct. 2014, M. Kukwa, 14350, A. Łubek (KTC, UGDA); ibidem, <italic><tp:taxon-name><tp:taxon-name-part taxon-name-part-type="genus" reg="Peucedano">Peucedano</tp:taxon-name-part></tp:taxon-name></italic>-<italic><tp:taxon-name><tp:taxon-name-part taxon-name-part-type="genus" reg="Pinetum">Pinetum</tp:taxon-name-part></tp:taxon-name></italic>, on <italic><tp:taxon-name><tp:taxon-name-part taxon-name-part-type="genus" reg="Alnus">Alnus</tp:taxon-name-part> <tp:taxon-name-part taxon-name-part-type="species" reg="glutinosa">glutinosa</tp:taxon-name-part></tp:taxon-name></italic>, March 2015, M. Kukwa, 13308, A. Łubek (KTC, UGDA); ibidem, <italic><tp:taxon-name><tp:taxon-name-part taxon-name-part-type="genus" reg="Carici">Carici</tp:taxon-name-part> <tp:taxon-name-part taxon-name-part-type="species" reg="elongatae">elongatae</tp:taxon-name-part></tp:taxon-name></italic>-<italic><tp:taxon-name><tp:taxon-name-part taxon-name-part-type="genus" reg="Alnetum">Alnetum</tp:taxon-name-part></tp:taxon-name></italic>, on wood of stump, May 2015, M. Kukwa, 15789, A. Łubek (KTC, UGDA); ibidem, <italic><tp:taxon-name><tp:taxon-name-part taxon-name-part-type="genus" reg="Circaeo-Alnetum">Circaeo-Alnetum</tp:taxon-name-part></tp:taxon-name></italic>, on <italic><tp:taxon-name><tp:taxon-name-part taxon-name-part-type="genus" reg="Alnus">Alnus</tp:taxon-name-part> <tp:taxon-name-part taxon-name-part-type="species" reg="glutinosa">glutinosa</tp:taxon-name-part></tp:taxon-name></italic>, 29 Sept. 2015, M. Kukwa, 17546, A Łubek (KTC, UGDA); ibidem, <italic><tp:taxon-name><tp:taxon-name-part taxon-name-part-type="genus" reg="Querco">Querco</tp:taxon-name-part></tp:taxon-name></italic>-<italic><tp:taxon-name><tp:taxon-name-part taxon-name-part-type="genus" reg="Piceetum">Piceetum</tp:taxon-name-part></tp:taxon-name></italic>, on <italic><tp:taxon-name><tp:taxon-name-part taxon-name-part-type="genus" reg="Carpinus">Carpinus</tp:taxon-name-part> <tp:taxon-name-part taxon-name-part-type="species" reg="betulus">betulus</tp:taxon-name-part></tp:taxon-name></italic>, Aug 2015, M. Kukwa, 17379, 17436, A. Łubek (UGDA; KTC); ibidem, <italic><tp:taxon-name><tp:taxon-name-part taxon-name-part-type="genus" reg="Circaeo">Circaeo</tp:taxon-name-part></tp:taxon-name></italic>-<italic><tp:taxon-name><tp:taxon-name-part taxon-name-part-type="genus" reg="Alnetum">Alnetum</tp:taxon-name-part></tp:taxon-name></italic>, on <italic><tp:taxon-name><tp:taxon-name-part taxon-name-part-type="genus" reg="Alnus">Alnus</tp:taxon-name-part> <tp:taxon-name-part taxon-name-part-type="species" reg="glutinosa">glutinosa</tp:taxon-name-part></tp:taxon-name></italic>, 1 Oct. 2015, M. Kukwa, 17592, A Łubek (KTC, UGDA); ibidem, <italic><tp:taxon-name><tp:taxon-name-part taxon-name-part-type="genus" reg="Pino">Pino</tp:taxon-name-part></tp:taxon-name></italic>-<italic><tp:taxon-name><tp:taxon-name-part taxon-name-part-type="genus" reg="Quercetum">Quercetum</tp:taxon-name-part></tp:taxon-name></italic>, on wood of log, 4 Oct. 2015, M. Kukwa, 17641, A. Łubek (KTC, UGDA); Wybrzeże Słowińskie, Białogóra nature reserve, forest section no. 14, <named-content xmlns:xlink="http://www.w3.org/1999/xlink" content-type="dwc:verbatimCoordinates" xlink:type="simple"><named-content content-type="geo-json" specific-use="{&#34;type&#34;:&#34;Point&#34;,&#34;coordinates&#34;:[17.955833,54.824722]}" id="NCID0EU5CI" xlink:type="simple">54°49'29"N, 17°57'21"E</named-content></named-content>, <italic><tp:taxon-name><tp:taxon-name-part taxon-name-part-type="genus" reg="Empetro">Empetro</tp:taxon-name-part> <tp:taxon-name-part taxon-name-part-type="species" reg="nigri">nigri</tp:taxon-name-part></tp:taxon-name></italic>-<italic><tp:taxon-name><tp:taxon-name-part taxon-name-part-type="genus" reg="Pinetum">Pinetum</tp:taxon-name-part></tp:taxon-name></italic>, on <italic><tp:taxon-name><tp:taxon-name-part taxon-name-part-type="genus" reg="Pinus">Pinus</tp:taxon-name-part> <tp:taxon-name-part taxon-name-part-type="species" reg="sylvestris">sylvestris</tp:taxon-name-part></tp:taxon-name></italic>, 21 April 2010, M. Kukwa 7721 (UGDA); ibidem, forest section no. 22, <named-content xmlns:xlink="http://www.w3.org/1999/xlink" content-type="dwc:verbatimCoordinates" xlink:type="simple"><named-content content-type="geo-json" specific-use="{&#34;type&#34;:&#34;Point&#34;,&#34;coordinates&#34;:[17.964444,54.824167]}" id="NCID0EZ6CI" xlink:type="simple">54°49'27"N, 17°57'52"E</named-content></named-content>, open area with few trees and <italic><tp:taxon-name><tp:taxon-name-part taxon-name-part-type="genus" reg="Myrica">Myrica</tp:taxon-name-part> <tp:taxon-name-part taxon-name-part-type="species" reg="gale">gale</tp:taxon-name-part></tp:taxon-name></italic>, on <italic><tp:taxon-name><tp:taxon-name-part taxon-name-part-type="genus" reg="Betula">Betula</tp:taxon-name-part> <tp:taxon-name-part taxon-name-part-type="species" reg="pendula">pendula</tp:taxon-name-part></tp:taxon-name></italic>, 22 Sept. 2010, M. Kukwa, 8280, A. Jabłońska, M. Oset (UGDA); Wysoczyzna Polanowska, Skotawskie Łąki nature reserve, <named-content xmlns:xlink="http://www.w3.org/1999/xlink" content-type="dwc:verbatimCoordinates" xlink:type="simple"><named-content content-type="geo-json" specific-use="{&#34;type&#34;:&#34;Point&#34;,&#34;coordinates&#34;:[17.560278,54.267500]}" id="NCID0EXADI" xlink:type="simple">54°16'03"N, 17°33'37"E</named-content></named-content>, large group of black alders, on <italic><tp:taxon-name><tp:taxon-name-part taxon-name-part-type="genus" reg="Alnus">Alnus</tp:taxon-name-part> <tp:taxon-name-part taxon-name-part-type="species" reg="glutinosa">glutinosa</tp:taxon-name-part></tp:taxon-name></italic>, 11 April 2017, M. Kukwa, 19212, 19219 (UGDA); ibidem, by NE part of Lipieniec lake, <named-content xmlns:xlink="http://www.w3.org/1999/xlink" content-type="dwc:verbatimCoordinates" xlink:type="simple"><named-content content-type="geo-json" specific-use="{&#34;type&#34;:&#34;Point&#34;,&#34;coordinates&#34;:[17.557222,54.262222]}" id="NCID0EKBDI" xlink:type="simple">54°15'44"N, 17°33'26"E</named-content></named-content>, group of black alder trees on meadow, on <italic><tp:taxon-name><tp:taxon-name-part taxon-name-part-type="genus" reg="Alnus">Alnus</tp:taxon-name-part> <tp:taxon-name-part taxon-name-part-type="species" reg="glutinosa">glutinosa</tp:taxon-name-part></tp:taxon-name></italic>, 27 June 2017, M. Kukwa, 19800a, 19801, 19806 (UGDA); ibidem, by unnamed lake (N of Lipieniec lake), <named-content xmlns:xlink="http://www.w3.org/1999/xlink" content-type="dwc:verbatimCoordinates" xlink:type="simple"><named-content content-type="geo-json" specific-use="{&#34;type&#34;:&#34;Point&#34;,&#34;coordinates&#34;:[17.550833,54.262778]}" id="NCID0E4BDI" xlink:type="simple">54°15'46"N, 17°33'03"E</named-content></named-content>, black alder forest, by lake, on <italic><tp:taxon-name><tp:taxon-name-part taxon-name-part-type="genus" reg="Alnus">Alnus</tp:taxon-name-part> <tp:taxon-name-part taxon-name-part-type="species" reg="glutinosa">glutinosa</tp:taxon-name-part></tp:taxon-name></italic>, <italic><tp:taxon-name><tp:taxon-name-part taxon-name-part-type="genus" reg="Pinus">Pinus</tp:taxon-name-part> <tp:taxon-name-part taxon-name-part-type="species" reg="sylvestris">sylvestris</tp:taxon-name-part></tp:taxon-name></italic> and <italic><tp:taxon-name><tp:taxon-name-part taxon-name-part-type="genus" reg="Sambucus">Sambucus</tp:taxon-name-part> <tp:taxon-name-part taxon-name-part-type="species" reg="nigra">nigra</tp:taxon-name-part></tp:taxon-name></italic>, 27 June 2017, M. Kukwa, 19839, 19845, 19849, 19850 (UGDA); Torfowisko Potoczek nature reserve, <named-content xmlns:xlink="http://www.w3.org/1999/xlink" content-type="dwc:verbatimCoordinates" xlink:type="simple"><named-content content-type="geo-json" specific-use="{&#34;type&#34;:&#34;Point&#34;,&#34;coordinates&#34;:[16.953056,54.163611]}" id="NCID0EGDDI" xlink:type="simple">54°09'49"N, 16°57'11"E</named-content></named-content>, <italic><tp:taxon-name><tp:taxon-name-part taxon-name-part-type="genus" reg="Vaccinio">Vaccinio</tp:taxon-name-part> <tp:taxon-name-part taxon-name-part-type="species" reg="uliginosi">uliginosi</tp:taxon-name-part></tp:taxon-name></italic>-<italic><tp:taxon-name><tp:taxon-name-part taxon-name-part-type="genus" reg="Betuletum">Betuletum</tp:taxon-name-part> <tp:taxon-name-part taxon-name-part-type="species" reg="pubescentis">pubescentis</tp:taxon-name-part></tp:taxon-name></italic>, on wood of log and <italic><tp:taxon-name><tp:taxon-name-part taxon-name-part-type="genus" reg="Picea">Picea</tp:taxon-name-part> <tp:taxon-name-part taxon-name-part-type="species" reg="abies">abies</tp:taxon-name-part></tp:taxon-name></italic>, 11 Aug. 2015, M. Kukwa, 16994, 17001a (UGDA); Wysoczyzna Żarnowiecka, Pużyckie Łęgi nature reserve, <named-content xmlns:xlink="http://www.w3.org/1999/xlink" content-type="dwc:verbatimCoordinates" xlink:type="simple"><named-content content-type="geo-json" specific-use="{&#34;type&#34;:&#34;Point&#34;,&#34;coordinates&#34;:[17.850000,54.633333]}" id="NCID0EPEDI" xlink:type="simple">54°38'N 17°51'E</named-content></named-content>, <italic><tp:taxon-name><tp:taxon-name-part taxon-name-part-type="genus" reg="Circaeo">Circaeo</tp:taxon-name-part></tp:taxon-name></italic>-<italic><tp:taxon-name><tp:taxon-name-part taxon-name-part-type="genus" reg="Alnetum">Alnetum</tp:taxon-name-part></tp:taxon-name></italic>, on <italic><tp:taxon-name><tp:taxon-name-part taxon-name-part-type="genus" reg="Alnus">Alnus</tp:taxon-name-part> <tp:taxon-name-part taxon-name-part-type="species" reg="glutinosa">glutinosa</tp:taxon-name-part></tp:taxon-name></italic> and wood of log, 12 Aug. 2015, M. Kukwa, 17032, 17040, 17053 (UGDA). PORTUGAL. Estremadura, W of Lisbon, WSW of Sintra, WSW of Linhó, along road to Malveira da Serra, nature park Quinta do Pisão, trail in forest with mainly <italic><tp:taxon-name><tp:taxon-name-part taxon-name-part-type="genus" reg="Pinus">Pinus</tp:taxon-name-part></tp:taxon-name></italic> trees, on <italic><tp:taxon-name><tp:taxon-name-part taxon-name-part-type="genus" reg="Pinus">Pinus</tp:taxon-name-part></tp:taxon-name></italic>, <named-content xmlns:xlink="http://www.w3.org/1999/xlink" content-type="dwc:verbatimCoordinates" xlink:type="simple"><named-content content-type="geo-json" specific-use="{&#34;type&#34;:&#34;Point&#34;,&#34;coordinates&#34;:[-9.410000,38.758333]}" id="NCID0E5FDI" xlink:type="simple">38°45.50'N, 9°24.60'W</named-content></named-content>, 160 m alt., 18 Oct. 2015, P. &amp; B. van den Boom 53789 (hb v.d. Boom); W of Lisbon, S of Sintra, garden of National Palace de la Pena, mixed (mature) trees and shrubs, on tree-fern, <named-content xmlns:xlink="http://www.w3.org/1999/xlink" content-type="dwc:verbatimCoordinates" xlink:type="simple"><named-content content-type="geo-json" specific-use="{&#34;type&#34;:&#34;Point&#34;,&#34;coordinates&#34;:[-9.390333,38.787167]}" id="NCID0EGGDI" xlink:type="simple">38°47.23'N, 9°23.42'W</named-content></named-content>, 490 m alt., 20 Oct. 2015, P. &amp; B. van den Boom 53907 (hb v.d. Boom). The Netherlands. Noord-Brabant, NE of Oirschot, Woekensesteeg, grid-ref. 51.23.23, trail in mixed forest, on wood of fallen trunk, 4 Oct. 2014, P. &amp; B. van den Boom 51991 (hb v.d. Boom, hb Brand 67113); N of Oirschot, De Mortelen, grid-ref. 51.23.12, trail in damp mixed forest, on <italic><tp:taxon-name><tp:taxon-name-part taxon-name-part-type="genus" reg="Fagus">Fagus</tp:taxon-name-part> <tp:taxon-name-part taxon-name-part-type="species" reg="sylvatica">sylvatica</tp:taxon-name-part></tp:taxon-name></italic>, 5 June 2017, P. &amp; B. van den Boom 56372 (hb v.d. Boom); E of Best, S side of Wilhelmina channel, grid-ref. 51.24.53, trail in <italic><tp:taxon-name><tp:taxon-name-part taxon-name-part-type="genus" reg="Pinus">Pinus</tp:taxon-name-part></tp:taxon-name></italic> forest, on <italic><tp:taxon-name><tp:taxon-name-part taxon-name-part-type="genus" reg="Quercus">Quercus</tp:taxon-name-part> <tp:taxon-name-part taxon-name-part-type="species" reg="rubra">rubra</tp:taxon-name-part></tp:taxon-name></italic>, 22 July 2018, P. &amp; B. van den Boom 57647 (hb v.d. Boom); ENE of Oostelbeers, Oostelbeerse Heide, grid-ref. 51.32.34, forest, on <italic><tp:taxon-name><tp:taxon-name-part taxon-name-part-type="genus" reg="Pseudotsuga">Pseudotsuga</tp:taxon-name-part></tp:taxon-name></italic>, 26 May 2016, P. &amp; B. van den Boom 55028 (hb v.d. Boom); NNW of Wintelre, S side of Straatsche Heide, grid-ref. 51.33.51, <italic><tp:taxon-name><tp:taxon-name-part taxon-name-part-type="genus" reg="Pinus">Pinus</tp:taxon-name-part></tp:taxon-name></italic> forest at edge of <italic><tp:taxon-name><tp:taxon-name-part taxon-name-part-type="genus" reg="Calluna">Calluna</tp:taxon-name-part></tp:taxon-name></italic> heathland with some <italic><tp:taxon-name><tp:taxon-name-part taxon-name-part-type="genus" reg="Quercus">Quercus</tp:taxon-name-part> <tp:taxon-name-part taxon-name-part-type="species" reg="robur">robur</tp:taxon-name-part></tp:taxon-name></italic> trees, on <italic><tp:taxon-name><tp:taxon-name-part taxon-name-part-type="genus" reg="Quercus">Quercus</tp:taxon-name-part> <tp:taxon-name-part taxon-name-part-type="species" reg="robur">robur</tp:taxon-name-part></tp:taxon-name></italic>, 14 April 2016, P. &amp; B. van den Boom 54996 (hb v.d. Boom); W of Son, E of Nieuwe Heide, grid-ref. 51.24.45, E side of trail in <italic><tp:taxon-name><tp:taxon-name-part taxon-name-part-type="genus" reg="Pinus">Pinus</tp:taxon-name-part></tp:taxon-name></italic> forest, on <italic><tp:taxon-name><tp:taxon-name-part taxon-name-part-type="genus" reg="Betula">Betula</tp:taxon-name-part></tp:taxon-name></italic>, 22 June 2014, P. &amp; B. van den Boom 51315 (hb v.d. Boom); S of Best, Aarlesche Heide, S of high-way, grid-ref. 51.33.25, in <italic><tp:taxon-name><tp:taxon-name-part taxon-name-part-type="genus" reg="Pinus">Pinus</tp:taxon-name-part></tp:taxon-name></italic> forest, on <italic><tp:taxon-name><tp:taxon-name-part taxon-name-part-type="genus" reg="Quercus">Quercus</tp:taxon-name-part> <tp:taxon-name-part taxon-name-part-type="species" reg="rubra">rubra</tp:taxon-name-part></tp:taxon-name></italic>, 1 Nov. 2014, P. &amp; B. van den Boom 52515 (hb v.d. Boom); S of Best, Aarlesche Heide, S of highway, grid ref. 51.34.21, grassy <italic><tp:taxon-name><tp:taxon-name-part taxon-name-part-type="genus" reg="Calluna">Calluna</tp:taxon-name-part></tp:taxon-name></italic> heathland, with scattered trees, on <italic><tp:taxon-name><tp:taxon-name-part taxon-name-part-type="genus" reg="Quercus">Quercus</tp:taxon-name-part> <tp:taxon-name-part taxon-name-part-type="species" reg="robur">robur</tp:taxon-name-part></tp:taxon-name></italic>, 24 Jan. 2014, P. &amp; B. van den Boom 50279 (hb v.d. Boom).</p></tp:treatment-sec><tp:treatment-sec sec-type="Specimen of Nectriopsis micareae" id="SECID0EFKDI"><title>Specimen of <italic><tp:taxon-name><tp:taxon-name-part taxon-name-part-type="genus" reg="Nectriopsis">Nectriopsis</tp:taxon-name-part> <tp:taxon-name-part taxon-name-part-type="species" reg="micareae">micareae</tp:taxon-name-part></tp:taxon-name></italic>.</title><p>The Netherlands. Noord-Brabant, S of Best, Aarlesche Heide, S of highway, grid ref. 51.34.21, grassy <italic><tp:taxon-name><tp:taxon-name-part taxon-name-part-type="genus" reg="Calluna">Calluna</tp:taxon-name-part></tp:taxon-name></italic> heathland, with scattered trees, on <italic><tp:taxon-name><tp:taxon-name-part taxon-name-part-type="genus" reg="Micarea">Micarea</tp:taxon-name-part> <tp:taxon-name-part taxon-name-part-type="species" reg="microsorediata">microsorediata</tp:taxon-name-part></tp:taxon-name></italic> growing on <italic><tp:taxon-name><tp:taxon-name-part taxon-name-part-type="genus" reg="Quercus">Quercus</tp:taxon-name-part> <tp:taxon-name-part taxon-name-part-type="species" reg="robur">robur</tp:taxon-name-part></tp:taxon-name></italic>, 24 Jan. 2014, P. &amp; B. van den Boom 50278 (hb v.d. Boom).</p></tp:treatment-sec><tp:treatment-sec sec-type="notes" id="SECID0EULDI"><title>Notes.</title><p>The new species is morphologically similar to <italic><tp:taxon-name><tp:taxon-name-part taxon-name-part-type="genus" reg="Micarea">M.</tp:taxon-name-part> <tp:taxon-name-part taxon-name-part-type="species" reg="viridileprosa">viridileprosa</tp:taxon-name-part></tp:taxon-name></italic> and <italic><tp:taxon-name><tp:taxon-name-part taxon-name-part-type="genus" reg="Micarea">M.</tp:taxon-name-part> <tp:taxon-name-part taxon-name-part-type="species" reg="soralifera">soralifera</tp:taxon-name-part></tp:taxon-name></italic>, but those species differ in their contents of secondary lichen metabolites: <italic><tp:taxon-name><tp:taxon-name-part taxon-name-part-type="genus" reg="Micarea">M.</tp:taxon-name-part> <tp:taxon-name-part taxon-name-part-type="species" reg="viridileprosa">viridileprosa</tp:taxon-name-part></tp:taxon-name></italic> contains gyrophoric acid, whereas <italic><tp:taxon-name><tp:taxon-name-part taxon-name-part-type="genus" reg="Micarea">M.</tp:taxon-name-part> <tp:taxon-name-part taxon-name-part-type="species" reg="soralifera">soralifera</tp:taxon-name-part></tp:taxon-name></italic> produces micareic acid (<xref ref-type="bibr" rid="B60">van den Boom and Coppins 2001</xref>; <xref ref-type="bibr" rid="B28">Guzow-Krzemińska et al. 2016</xref>).</p><p><italic><tp:taxon-name><tp:taxon-name-part taxon-name-part-type="genus" reg="Micarea">Micarea</tp:taxon-name-part> <tp:taxon-name-part taxon-name-part-type="species" reg="microsorediata">microsorediata</tp:taxon-name-part></tp:taxon-name></italic> produces methoxymicareic acid, a substance present in <italic><tp:taxon-name><tp:taxon-name-part taxon-name-part-type="genus" reg="Micarea">M.</tp:taxon-name-part> <tp:taxon-name-part taxon-name-part-type="species" reg="byssacea">byssacea</tp:taxon-name-part></tp:taxon-name></italic>, <italic><tp:taxon-name><tp:taxon-name-part taxon-name-part-type="genus" reg="Micarea">M.</tp:taxon-name-part> <tp:taxon-name-part taxon-name-part-type="species" reg="nigra">nigra</tp:taxon-name-part></tp:taxon-name></italic>, <italic><tp:taxon-name><tp:taxon-name-part taxon-name-part-type="genus" reg="Micarea">M.</tp:taxon-name-part> <tp:taxon-name-part taxon-name-part-type="species" reg="pauli">pauli</tp:taxon-name-part></tp:taxon-name></italic> and other species of the <italic><tp:taxon-name><tp:taxon-name-part taxon-name-part-type="genus" reg="Micarea">M.</tp:taxon-name-part> <tp:taxon-name-part taxon-name-part-type="species" reg="micrococca">micrococca</tp:taxon-name-part></tp:taxon-name></italic> clade (Fig. <xref ref-type="fig" rid="F1">1</xref>), but these species are not sorediate and some of them also have darker apothecia containing the Sedifolia-grey pigment (<xref ref-type="bibr" rid="B15">Czarnota 2007</xref>; <xref ref-type="bibr" rid="B16">Czarnota and Guzow-Krzemińska 2010</xref>; <xref ref-type="bibr" rid="B36">Launis et al. 2019a</xref>; this paper).</p></tp:treatment-sec><tp:treatment-sec><!--Section generated to contain objects referenced in tp:taxon-treatment.--><fig id="F2" position="float" orientation="portrait"><object-id xmlns:xlink="http://www.w3.org/1999/xlink" content-type="doi" xlink:type="simple">10.3897/mycokeys.57.33267.figure2</object-id><object-id xmlns:xlink="http://www.w3.org/1999/xlink" content-type="arpha" xlink:type="simple">fd936858-c83b-5c9c-9239-f0f735fda2c0</object-id><label>Figure 2.</label><caption><p>Morphology of newly described <italic><tp:taxon-name><tp:taxon-name-part taxon-name-part-type="genus" reg="Micarea">Micarea</tp:taxon-name-part></tp:taxon-name></italic> species <bold>A</bold><italic><tp:taxon-name><tp:taxon-name-part taxon-name-part-type="genus" reg="Micarea">M.</tp:taxon-name-part> <tp:taxon-name-part taxon-name-part-type="species" reg="aeruginoprasina">aeruginoprasina</tp:taxon-name-part></tp:taxon-name></italic> (holotype) <bold>B</bold><italic><tp:taxon-name><tp:taxon-name-part taxon-name-part-type="genus" reg="Micarea">M.</tp:taxon-name-part> <tp:taxon-name-part taxon-name-part-type="species" reg="azorica">azorica</tp:taxon-name-part></tp:taxon-name></italic> (holotype) <bold>C</bold><italic><tp:taxon-name><tp:taxon-name-part taxon-name-part-type="genus" reg="Micarea">M.</tp:taxon-name-part> <tp:taxon-name-part taxon-name-part-type="species" reg="isidioprasina">isidioprasina</tp:taxon-name-part></tp:taxon-name></italic> (holotype) <bold>D</bold><italic><tp:taxon-name><tp:taxon-name-part taxon-name-part-type="genus" reg="Micarea">M.</tp:taxon-name-part> <tp:taxon-name-part taxon-name-part-type="species" reg="microsorediata">microsorediata</tp:taxon-name-part></tp:taxon-name></italic> (holotype) <bold>E</bold><italic><tp:taxon-name><tp:taxon-name-part taxon-name-part-type="genus" reg="Micarea">M.</tp:taxon-name-part> <tp:taxon-name-part taxon-name-part-type="species" reg="nigra">nigra</tp:taxon-name-part></tp:taxon-name></italic> (holotype) <bold>F</bold><italic><tp:taxon-name><tp:taxon-name-part taxon-name-part-type="genus" reg="Micarea">M.</tp:taxon-name-part> <tp:taxon-name-part taxon-name-part-type="species" reg="pauli">pauli</tp:taxon-name-part></tp:taxon-name></italic> (holotype). Scale bars: 200 µm (<bold>A−C, E</bold>); 300 µm (<bold>D, F</bold>).</p></caption><graphic xmlns:xlink="http://www.w3.org/1999/xlink" xlink:href="mycokeys-57-001-g002.jpg" position="float" orientation="portrait" xlink:type="simple" id="oo_321987.jpg"><uri content-type="original_file" xlink:type="simple">https://binary.pensoft.net/fig/321987</uri></graphic></fig><fig id="F1" position="float" orientation="portrait"><object-id xmlns:xlink="http://www.w3.org/1999/xlink" content-type="doi" xlink:type="simple">10.3897/mycokeys.57.33267.figure1</object-id><object-id xmlns:xlink="http://www.w3.org/1999/xlink" content-type="arpha" xlink:type="simple">5d26737c-24b9-52ef-9718-e8dfd7c19be0</object-id><label>Figure 1.</label><caption><p>Maximum likelihood tree based on three-loci dataset. Bootstrap supports ≥ 70 for ML and posterior probabilities ≥ 0.95 (second value) for Bayesian methods are indicated near the branches. The highly supported clades with previously described species represented by numerous sequences are collapsed. Herbarium collection numbers for newly sequenced specimens precede the names of species and type specimens are marked. Newly described species are marked in <bold>bold</bold>. <italic><tp:taxon-name><tp:taxon-name-part taxon-name-part-type="genus" reg="Micarea">Micarea</tp:taxon-name-part> <tp:taxon-name-part taxon-name-part-type="species" reg="micrococca">micrococca</tp:taxon-name-part></tp:taxon-name></italic> (orange) and <italic><tp:taxon-name><tp:taxon-name-part taxon-name-part-type="genus" reg="Micarea">M.</tp:taxon-name-part> <tp:taxon-name-part taxon-name-part-type="species" reg="prasina">prasina</tp:taxon-name-part></tp:taxon-name></italic> (blue) clades are indicated with shading. Ancestral states for selected characters reconstructed based on binary or multistate datasets using maximum parsimony (MP) or maximum likelihood methods (ML) are marked for the main clades: <italic><tp:taxon-name><tp:taxon-name-part taxon-name-part-type="genus" reg="Micarea">M.</tp:taxon-name-part> <tp:taxon-name-part taxon-name-part-type="species" reg="prasina">prasina</tp:taxon-name-part></tp:taxon-name></italic> group, <italic><tp:taxon-name><tp:taxon-name-part taxon-name-part-type="genus" reg="Micarea">M.</tp:taxon-name-part> <tp:taxon-name-part taxon-name-part-type="species" reg="micrococca">micrococca</tp:taxon-name-part></tp:taxon-name></italic> clade and <italic><tp:taxon-name><tp:taxon-name-part taxon-name-part-type="genus" reg="Micarea">M.</tp:taxon-name-part> <tp:taxon-name-part taxon-name-part-type="species" reg="prasina">prasina</tp:taxon-name-part></tp:taxon-name></italic> clade using red (= present/significant) and white (= absent/insignificant) boxes or ? (= uncertain).</p></caption><graphic xmlns:xlink="http://www.w3.org/1999/xlink" xlink:href="mycokeys-57-001-g001.jpg" position="float" orientation="portrait" xlink:type="simple" id="oo_321986.jpg"><uri content-type="original_file" xlink:type="simple">https://binary.pensoft.net/fig/321986</uri></graphic></fig></tp:treatment-sec><ref-list><ref id="B60"><mixed-citation xmlns:xlink="http://www.w3.org/1999/xlink" xlink:type="simple"><person-group><name name-style="western"><surname>van den Boom</surname><given-names>PPG</given-names></name><name name-style="western"><surname>Coppins</surname><given-names>BJ</given-names></name></person-group> (<year>2001</year>) <article-title><italic><tp:taxon-name><tp:taxon-name-part taxon-name-part-type="genus">Micarea</tp:taxon-name-part> <tp:taxon-name-part taxon-name-part-type="species">viridileprosa</tp:taxon-name-part></tp:taxon-name></italic> sp. nov., an overlooked lichen species from Western Europe.</article-title><source>Lichenologist</source><volume>33</volume>(<issue>2</issue>): <fpage>87</fpage>–<lpage>91</lpage>. <ext-link xlink:type="simple" ext-link-type="doi" xlink:href="10.1006/lich.2000.0310">https://doi.org/10.1006/lich.2000.0310</ext-link></mixed-citation></ref><ref id="B28"><mixed-citation xmlns:xlink="http://www.w3.org/1999/xlink" xlink:type="simple"><person-group><name name-style="western"><surname>Guzow-Krzemińska</surname><given-names>B</given-names></name><name name-style="western"><surname>Czarnota</surname><given-names>P</given-names></name><name name-style="western"><surname>Łubek</surname><given-names>A</given-names></name><name name-style="western"><surname>Kukwa</surname><given-names>M</given-names></name></person-group> (<year>2016</year>) <article-title><italic><tp:taxon-name><tp:taxon-name-part taxon-name-part-type="genus">Micarea</tp:taxon-name-part> <tp:taxon-name-part taxon-name-part-type="species">soralifera</tp:taxon-name-part></tp:taxon-name></italic> sp. nov., a new sorediate species in the <italic><tp:taxon-name><tp:taxon-name-part taxon-name-part-type="genus">M.</tp:taxon-name-part> <tp:taxon-name-part taxon-name-part-type="species">prasina</tp:taxon-name-part></tp:taxon-name></italic> group.</article-title><source>Lichenologist</source><volume>48</volume>(<issue>3</issue>): <fpage>161</fpage>–<lpage>169</lpage>. <ext-link xlink:type="simple" ext-link-type="doi" xlink:href="10.1017/S0024282916000050">https://doi.org/10.1017/S0024282916000050</ext-link></mixed-citation></ref><ref id="B15"><mixed-citation xmlns:xlink="http://www.w3.org/1999/xlink" xlink:type="simple"><person-group><name name-style="western"><surname>Czarnota</surname><given-names>P.</given-names></name></person-group> (<year>2007</year>) <article-title>The lichen genus <italic><tp:taxon-name><tp:taxon-name-part taxon-name-part-type="genus">Micarea</tp:taxon-name-part></tp:taxon-name></italic> (<tp:taxon-name><tp:taxon-name-part taxon-name-part-type="order">Lecanorales</tp:taxon-name-part></tp:taxon-name>, <tp:taxon-name><tp:taxon-name-part taxon-name-part-type="phylum">Ascomycota</tp:taxon-name-part></tp:taxon-name>) in Poland.</article-title><source>Polish Botanical Studies</source><volume>23</volume>: <fpage>1</fpage>–<lpage>199</lpage>.</mixed-citation></ref><ref id="B16"><mixed-citation xmlns:xlink="http://www.w3.org/1999/xlink" xlink:type="simple"><person-group><name name-style="western"><surname>Czarnota</surname><given-names>P</given-names></name><name name-style="western"><surname>Guzow-Krzemińska</surname><given-names>B</given-names></name></person-group> (<year>2010</year>) <article-title>A phylogenetic study of the <italic><tp:taxon-name><tp:taxon-name-part taxon-name-part-type="genus">Micarea</tp:taxon-name-part> <tp:taxon-name-part taxon-name-part-type="species">prasina</tp:taxon-name-part></tp:taxon-name></italic> group shows that <italic><tp:taxon-name><tp:taxon-name-part taxon-name-part-type="genus">Micarea</tp:taxon-name-part> <tp:taxon-name-part taxon-name-part-type="species">micrococca</tp:taxon-name-part></tp:taxon-name></italic> includes three distinct lineages.</article-title><source>Lichenologist</source><volume>42</volume>(<issue>1</issue>): <fpage>7</fpage>–<lpage>21</lpage>. <ext-link xlink:type="simple" ext-link-type="doi" xlink:href="10.1017/S0024282909990211">https://doi.org/10.1017/S0024282909990211</ext-link></mixed-citation></ref><ref id="B36"><mixed-citation xmlns:xlink="http://www.w3.org/1999/xlink" xlink:type="simple"><person-group><name name-style="western"><surname>Launis</surname><given-names>A</given-names></name><name name-style="western"><surname>Pykälä</surname><given-names>J</given-names></name><name name-style="western"><surname>van den Boom</surname><given-names>P</given-names></name><name name-style="western"><surname>Sérusiaux</surname><given-names>E</given-names></name><name name-style="western"><surname>Myllys</surname><given-names>L</given-names></name></person-group> (<year>2019a</year>) <article-title>Four new epiphytic species in the <italic><tp:taxon-name><tp:taxon-name-part taxon-name-part-type="genus">Micarea</tp:taxon-name-part> <tp:taxon-name-part taxon-name-part-type="species">prasina</tp:taxon-name-part></tp:taxon-name></italic> group from Europe.</article-title><source>Lichenologist</source><volume>51</volume>(<issue>1</issue>): <fpage>7</fpage>–<lpage>25</lpage>. <ext-link xlink:type="simple" ext-link-type="doi" xlink:href="10.1017/S0024282918000555">https://doi.org/10.1017/S0024282918000555</ext-link></mixed-citation></ref></ref-list></tp:taxon-treatment>
