# Supplementary material for: Understanding the evolution of phenotypical characters in the Micarea prasina group (Pilocarpaceae) and descriptions of six new species within the group
Source: MycoKeys. 2019 Jul 31;57:1–30. doi: 10.3897/mycokeys.57.33267 (PMC6685933; doi:10.3897/mycokeys.57.33267)
Supplement: XML Treatment for Micarea nigra [file mycokeys.57.33267-treatment5.xml]

<!DOCTYPE tp:taxon-treatment
  PUBLIC "-//TaxonX//DTD Taxonomic Treatment Publishing DTD v0 20100105//EN" "tax-treatment-NSO.dtd">
<tp:taxon-treatment xmlns:tp="http://www.plazi.org/taxpub"><tp:treatment-meta><kwd-group><label>Taxon classification</label><kwd><named-content xmlns:xlink="http://www.w3.org/1999/xlink" content-type="kingdom">Fungi</named-content></kwd><kwd><named-content xmlns:xlink="http://www.w3.org/1999/xlink" content-type="order">Lecanorales</named-content></kwd><kwd><named-content xmlns:xlink="http://www.w3.org/1999/xlink" content-type="family">Pilocarpaceae</named-content></kwd></kwd-group><mixed-citation publication-type="journal"><person-group><name><surname>Guzow-Krzemińska</surname><given-names>Beata</given-names></name><name><surname>Sérusiaux</surname><given-names>Emmanuël</given-names></name><name><surname>van den Boom</surname><given-names>Pieter P.G.</given-names></name><name><surname>Brand</surname><given-names>A. Maarten</given-names></name><name><surname>Launis</surname><given-names>Annina</given-names></name><name><surname>Łubek</surname><given-names>Anna</given-names></name><name><surname>Kukwa</surname><given-names>Martin</given-names></name></person-group><article-title>Understanding the evolution of phenotypical characters in the <italic><tp:taxon-name><tp:taxon-name-part taxon-name-part-type="genus" reg="Micarea">Micarea</tp:taxon-name-part> <tp:taxon-name-part taxon-name-part-type="species" reg="prasina">prasina</tp:taxon-name-part></tp:taxon-name></italic> group (<tp:taxon-name><tp:taxon-name-part taxon-name-part-type="family">Pilocarpaceae</tp:taxon-name-part></tp:taxon-name>) and descriptions of six new species within the group</article-title><source>MycoKeys</source><day>31</day><month>7</month><year>2019</year><volume>57</volume><fpage>1</fpage><lpage>30</lpage><pub-id pub-id-type="doi">10.3897/mycokeys.57.33267</pub-id></mixed-citation></tp:treatment-meta><tp:nomenclature><tp:taxon-name>
            <object-id xmlns:xlink="http://www.w3.org/1999/xlink" content-type="arpha" xlink:type="simple">2950c22c-c2b5-51b5-b09e-6265b5997ca0</object-id>
            <tp:taxon-name-part taxon-name-part-type="genus" reg="Micarea">Micarea</tp:taxon-name-part>
            <tp:taxon-name-part taxon-name-part-type="species" reg="nigra">nigra</tp:taxon-name-part>
            <object-id xmlns:xlink="http://www.w3.org/1999/xlink" content-type="mycobank" xlink:type="simple">MycoBank No.: MB 831825</object-id>
          </tp:taxon-name><tp:taxon-authority>van den Boom, Guzow-Krzemińska, Brand &amp; Sérus.</tp:taxon-authority><tp:taxon-status xmlns:xlink="http://www.w3.org/1999/xlink" xlink:type="simple">sp. nov.</tp:taxon-status><xref ref-type="fig" rid="F2">Fig. 2E</xref></tp:nomenclature><tp:treatment-sec sec-type="diagnosis" id="SECID0EERDI"><title>Diagnosis.</title><p>Species characterised by the production of branched isidia, dark greyish to almost black apothecia containing Cinereorufa-green pigment and measuring 0.15–0.5 mm in diam., (0–)1-septate, narrowly ellipsoidal to clavate ascospores measuring 7.5–12 × (2.5–)3–4.5 µm and the production of methoxymicareic acid.</p></tp:treatment-sec><tp:treatment-sec sec-type="material" id="SECID0EJRDI"><title>Type.</title><p>Portugal. Estremadura, W of Lisbon, W of Sintra, Park de la Monserrate, 200 m alt., <named-content xmlns:xlink="http://www.w3.org/1999/xlink" content-type="dwc:verbatimCoordinates" xlink:type="simple"><named-content content-type="geo-json" specific-use="{&#34;type&#34;:&#34;Point&#34;,&#34;coordinates&#34;:[-9.417833,38.788333]}" id="NCID0ESRDI" xlink:type="simple">38°47.30'N, 9°25.07'W</named-content></named-content>, parkland with mixed (mature) trees and shrubs, on fern tree, 15 Oct. 2015, P. &amp; B. van den Boom 53726 (holotype LG; isotypes UGDA, hb v.d. Boom, mtSSU GenBank accession number: MK562029).</p></tp:treatment-sec><tp:treatment-sec sec-type="description" id="SECID0EXRDI"><title>Description.</title><p>Thallus inconspicuous, thin, consisting of often branched and vertically proliferating fine isidia; prothallus not seen; areoles up to 0.1 mm in diam.; isidia developing from small areoles, vertically branched and coralloid, in some parts crowded and forming almost a continuous layer, but separated in younger parts of thalli, brownish-green, up to 500 μm tall and 30 μm wide, with a distinct and complete hyphal layer; apothecia abundant, adnate, flat to moderately convex, emarginate, 0.15–0.5 mm in diam., dark greyish to almost black, sometimes with a pale greyish rim; hymenium greenish, with pale brownish streaks, K–, C‒, 30–40 µm tall; epihymenium aeruginose greenish, with Cinereorufa-green pigment, K+ green intensifying; hypothecium hyaline; paraphyses sparse, branched, tips not widened and not pigmented, ca. 1.0‒1.5 µm wide; asci cylindrical to clavate, 24–28 × 9–12 µm, 8-spored; ascospores narrowly ellipsoid to clavate, 7.5–12 × (2.5–)3–4.5 µm, (0–)1-septate; micropycnidia inconspicuous, rare, 30–60 µm in diam., with dark brown top (K–, C‒); microconidia bacilliform, sometimes slightly curved, aseptate, 7–10 × 0.5–0.9 µm; crystalline granules (studied in polarised light) not visible in apothecium, but detected in isidia (sometimes isidia very abundant and sometimes very few), insoluble in K.</p><p>Photobiont micareoid, cells thin-walled, 4–8 µm in diam., clustered in compact masses.</p></tp:treatment-sec><tp:treatment-sec sec-type="chemistry" id="SECID0E4RDI"><title>Chemistry.</title><p>Methoxymicareic acid detected by <abbrev xmlns:xlink="http://www.w3.org/1999/xlink" xlink:title="thin layer chromatography" id="ABBRID0EDSDI" xlink:type="simple">TLC</abbrev>. Cinereorufa-green in apothecia (epihymenium).</p></tp:treatment-sec><tp:treatment-sec sec-type="habitat" id="SECID0EHSDI"><title>Habitat and distribution.</title><p>Abundantly present on a trunk of a fern tree in a parkland where many tropical and exotic fern and tree species have been introduced.</p><p>To date, it is only known from the type locality in Portugal (Sintra).</p></tp:treatment-sec><tp:treatment-sec sec-type="etymology" id="SECID0ENSDI"><title>Etymology.</title><p>The epithet chosen for this species refers to its very dark appearance, the thallus being dark greenish and the apothecia mostly blackish.</p></tp:treatment-sec><tp:treatment-sec sec-type="notes" id="SECID0ESSDI"><title>Notes.</title><p>This species is resolved in the <italic><tp:taxon-name><tp:taxon-name-part taxon-name-part-type="genus" reg="Micarea">M.</tp:taxon-name-part> <tp:taxon-name-part taxon-name-part-type="species" reg="micrococca">micrococca</tp:taxon-name-part></tp:taxon-name></italic> group (Fig. <xref ref-type="fig" rid="F1">1</xref>) and is unique because of its dark grey to almost black apothecia and the presence of Cinereorufa-green pigment in epihymenium.</p><p><italic><tp:taxon-name><tp:taxon-name-part taxon-name-part-type="genus" reg="Micarea">Micarea</tp:taxon-name-part> <tp:taxon-name-part taxon-name-part-type="species" reg="nigra">nigra</tp:taxon-name-part></tp:taxon-name></italic> resembles <italic><tp:taxon-name><tp:taxon-name-part taxon-name-part-type="genus" reg="Micarea">M.</tp:taxon-name-part> <tp:taxon-name-part taxon-name-part-type="species" reg="aeruginoprasina">aeruginoprasina</tp:taxon-name-part></tp:taxon-name></italic>, <italic><tp:taxon-name><tp:taxon-name-part taxon-name-part-type="genus" reg="Micarea">M.</tp:taxon-name-part> <tp:taxon-name-part taxon-name-part-type="species" reg="isidioprasina">isidioprasina</tp:taxon-name-part></tp:taxon-name></italic> and <italic><tp:taxon-name><tp:taxon-name-part taxon-name-part-type="genus" reg="Micarea">M.</tp:taxon-name-part> <tp:taxon-name-part taxon-name-part-type="species" reg="pauli">pauli</tp:taxon-name-part></tp:taxon-name></italic>. <italic><tp:taxon-name><tp:taxon-name-part taxon-name-part-type="genus" reg="Micarea">Micarea</tp:taxon-name-part> <tp:taxon-name-part taxon-name-part-type="species" reg="aeruginoprasina">aeruginoprasina</tp:taxon-name-part></tp:taxon-name></italic> and <italic><tp:taxon-name><tp:taxon-name-part taxon-name-part-type="genus" reg="Micarea">M.</tp:taxon-name-part> <tp:taxon-name-part taxon-name-part-type="species" reg="isidioprasina">isidioprasina</tp:taxon-name-part></tp:taxon-name></italic> differ in the presence of micareic acid instead of methoxymicareic acid and paler apothecia. In addition, <italic><tp:taxon-name><tp:taxon-name-part taxon-name-part-type="genus" reg="Micarea">M.</tp:taxon-name-part> <tp:taxon-name-part taxon-name-part-type="species" reg="aeruginoprasina">aeruginoprasina</tp:taxon-name-part></tp:taxon-name></italic> produces different pigment in the apothecia (Sedifolia-grey). <italic><tp:taxon-name><tp:taxon-name-part taxon-name-part-type="genus" reg="Micarea">Micarea</tp:taxon-name-part> <tp:taxon-name-part taxon-name-part-type="species" reg="pauli">pauli</tp:taxon-name-part></tp:taxon-name></italic> differs in the production of methoxymicareic acid, Sedifolia-grey pigment in the apothecia and different distribution (see under that species).</p><p>Some morphs of <italic><tp:taxon-name><tp:taxon-name-part taxon-name-part-type="genus" reg="Micarea">M.</tp:taxon-name-part> <tp:taxon-name-part taxon-name-part-type="species" reg="prasina">prasina</tp:taxon-name-part></tp:taxon-name></italic> can also have dark apothecia, but this species contains micareic acid and Sedifolia-grey in the apothecia (<xref ref-type="bibr" rid="B12">Coppins 1983</xref>; <xref ref-type="bibr" rid="B15">Czarnota 2007</xref>; <xref ref-type="bibr" rid="B36">Launis et al. 2019a</xref>, <xref ref-type="bibr" rid="B37">b</xref>). <italic><tp:taxon-name><tp:taxon-name-part taxon-name-part-type="genus" reg="Micarea">Micarea</tp:taxon-name-part> <tp:taxon-name-part taxon-name-part-type="species" reg="subviridescens">subviridescens</tp:taxon-name-part></tp:taxon-name></italic> can have blackish apothecia and is sometimes epiphytic, but it produces prasinic acid (<xref ref-type="bibr" rid="B12">Coppins 1983</xref>).</p></tp:treatment-sec><tp:treatment-sec><!--Section generated to contain objects referenced in tp:taxon-treatment.--><fig id="F2" position="float" orientation="portrait"><object-id xmlns:xlink="http://www.w3.org/1999/xlink" content-type="doi" xlink:type="simple">10.3897/mycokeys.57.33267.figure2</object-id><object-id xmlns:xlink="http://www.w3.org/1999/xlink" content-type="arpha" xlink:type="simple">fd936858-c83b-5c9c-9239-f0f735fda2c0</object-id><label>Figure 2.</label><caption><p>Morphology of newly described <italic><tp:taxon-name><tp:taxon-name-part taxon-name-part-type="genus" reg="Micarea">Micarea</tp:taxon-name-part></tp:taxon-name></italic> species <bold>A</bold><italic><tp:taxon-name><tp:taxon-name-part taxon-name-part-type="genus" reg="Micarea">M.</tp:taxon-name-part> <tp:taxon-name-part taxon-name-part-type="species" reg="aeruginoprasina">aeruginoprasina</tp:taxon-name-part></tp:taxon-name></italic> (holotype) <bold>B</bold><italic><tp:taxon-name><tp:taxon-name-part taxon-name-part-type="genus" reg="Micarea">M.</tp:taxon-name-part> <tp:taxon-name-part taxon-name-part-type="species" reg="azorica">azorica</tp:taxon-name-part></tp:taxon-name></italic> (holotype) <bold>C</bold><italic><tp:taxon-name><tp:taxon-name-part taxon-name-part-type="genus" reg="Micarea">M.</tp:taxon-name-part> <tp:taxon-name-part taxon-name-part-type="species" reg="isidioprasina">isidioprasina</tp:taxon-name-part></tp:taxon-name></italic> (holotype) <bold>D</bold><italic><tp:taxon-name><tp:taxon-name-part taxon-name-part-type="genus" reg="Micarea">M.</tp:taxon-name-part> <tp:taxon-name-part taxon-name-part-type="species" reg="microsorediata">microsorediata</tp:taxon-name-part></tp:taxon-name></italic> (holotype) <bold>E</bold><italic><tp:taxon-name><tp:taxon-name-part taxon-name-part-type="genus" reg="Micarea">M.</tp:taxon-name-part> <tp:taxon-name-part taxon-name-part-type="species" reg="nigra">nigra</tp:taxon-name-part></tp:taxon-name></italic> (holotype) <bold>F</bold><italic><tp:taxon-name><tp:taxon-name-part taxon-name-part-type="genus" reg="Micarea">M.</tp:taxon-name-part> <tp:taxon-name-part taxon-name-part-type="species" reg="pauli">pauli</tp:taxon-name-part></tp:taxon-name></italic> (holotype). Scale bars: 200 µm (<bold>A−C, E</bold>); 300 µm (<bold>D, F</bold>).</p></caption><graphic xmlns:xlink="http://www.w3.org/1999/xlink" xlink:href="mycokeys-57-001-g002.jpg" position="float" orientation="portrait" xlink:type="simple" id="oo_321987.jpg"><uri content-type="original_file" xlink:type="simple">https://binary.pensoft.net/fig/321987</uri></graphic></fig><fig id="F1" position="float" orientation="portrait"><object-id xmlns:xlink="http://www.w3.org/1999/xlink" content-type="doi" xlink:type="simple">10.3897/mycokeys.57.33267.figure1</object-id><object-id xmlns:xlink="http://www.w3.org/1999/xlink" content-type="arpha" xlink:type="simple">5d26737c-24b9-52ef-9718-e8dfd7c19be0</object-id><label>Figure 1.</label><caption><p>Maximum likelihood tree based on three-loci dataset. Bootstrap supports ≥ 70 for ML and posterior probabilities ≥ 0.95 (second value) for Bayesian methods are indicated near the branches. The highly supported clades with previously described species represented by numerous sequences are collapsed. Herbarium collection numbers for newly sequenced specimens precede the names of species and type specimens are marked. Newly described species are marked in <bold>bold</bold>. <italic><tp:taxon-name><tp:taxon-name-part taxon-name-part-type="genus" reg="Micarea">Micarea</tp:taxon-name-part> <tp:taxon-name-part taxon-name-part-type="species" reg="micrococca">micrococca</tp:taxon-name-part></tp:taxon-name></italic> (orange) and <italic><tp:taxon-name><tp:taxon-name-part taxon-name-part-type="genus" reg="Micarea">M.</tp:taxon-name-part> <tp:taxon-name-part taxon-name-part-type="species" reg="prasina">prasina</tp:taxon-name-part></tp:taxon-name></italic> (blue) clades are indicated with shading. Ancestral states for selected characters reconstructed based on binary or multistate datasets using maximum parsimony (MP) or maximum likelihood methods (ML) are marked for the main clades: <italic><tp:taxon-name><tp:taxon-name-part taxon-name-part-type="genus" reg="Micarea">M.</tp:taxon-name-part> <tp:taxon-name-part taxon-name-part-type="species" reg="prasina">prasina</tp:taxon-name-part></tp:taxon-name></italic> group, <italic><tp:taxon-name><tp:taxon-name-part taxon-name-part-type="genus" reg="Micarea">M.</tp:taxon-name-part> <tp:taxon-name-part taxon-name-part-type="species" reg="micrococca">micrococca</tp:taxon-name-part></tp:taxon-name></italic> clade and <italic><tp:taxon-name><tp:taxon-name-part taxon-name-part-type="genus" reg="Micarea">M.</tp:taxon-name-part> <tp:taxon-name-part taxon-name-part-type="species" reg="prasina">prasina</tp:taxon-name-part></tp:taxon-name></italic> clade using red (= present/significant) and white (= absent/insignificant) boxes or ? (= uncertain).</p></caption><graphic xmlns:xlink="http://www.w3.org/1999/xlink" xlink:href="mycokeys-57-001-g001.jpg" position="float" orientation="portrait" xlink:type="simple" id="oo_321986.jpg"><uri content-type="original_file" xlink:type="simple">https://binary.pensoft.net/fig/321986</uri></graphic></fig></tp:treatment-sec><ref-list><ref id="B12"><mixed-citation xmlns:xlink="http://www.w3.org/1999/xlink" xlink:type="simple"><person-group><name name-style="western"><surname>Coppins</surname><given-names>BJ</given-names></name></person-group> (<year>1983</year>) <article-title>A taxonomic study of the lichen genus <italic><tp:taxon-name><tp:taxon-name-part taxon-name-part-type="genus">Micarea</tp:taxon-name-part></tp:taxon-name></italic> in Europe.</article-title><source>Bulletin of the British Museum (Natural History), Botany series</source><volume>11</volume>(<issue>2</issue>): <fpage>17</fpage>–<lpage>214</lpage>.</mixed-citation></ref><ref id="B15"><mixed-citation xmlns:xlink="http://www.w3.org/1999/xlink" xlink:type="simple"><person-group><name name-style="western"><surname>Czarnota</surname><given-names>P.</given-names></name></person-group> (<year>2007</year>) <article-title>The lichen genus <italic><tp:taxon-name><tp:taxon-name-part taxon-name-part-type="genus">Micarea</tp:taxon-name-part></tp:taxon-name></italic> (<tp:taxon-name><tp:taxon-name-part taxon-name-part-type="order">Lecanorales</tp:taxon-name-part></tp:taxon-name>, <tp:taxon-name><tp:taxon-name-part taxon-name-part-type="phylum">Ascomycota</tp:taxon-name-part></tp:taxon-name>) in Poland.</article-title><source>Polish Botanical Studies</source><volume>23</volume>: <fpage>1</fpage>–<lpage>199</lpage>.</mixed-citation></ref><ref id="B36"><mixed-citation xmlns:xlink="http://www.w3.org/1999/xlink" xlink:type="simple"><person-group><name name-style="western"><surname>Launis</surname><given-names>A</given-names></name><name name-style="western"><surname>Pykälä</surname><given-names>J</given-names></name><name name-style="western"><surname>van den Boom</surname><given-names>P</given-names></name><name name-style="western"><surname>Sérusiaux</surname><given-names>E</given-names></name><name name-style="western"><surname>Myllys</surname><given-names>L</given-names></name></person-group> (<year>2019a</year>) <article-title>Four new epiphytic species in the <italic><tp:taxon-name><tp:taxon-name-part taxon-name-part-type="genus">Micarea</tp:taxon-name-part> <tp:taxon-name-part taxon-name-part-type="species">prasina</tp:taxon-name-part></tp:taxon-name></italic> group from Europe.</article-title><source>Lichenologist</source><volume>51</volume>(<issue>1</issue>): <fpage>7</fpage>–<lpage>25</lpage>. <ext-link xlink:type="simple" ext-link-type="doi" xlink:href="10.1017/S0024282918000555">https://doi.org/10.1017/S0024282918000555</ext-link></mixed-citation></ref><ref id="B37"><mixed-citation xmlns:xlink="http://www.w3.org/1999/xlink" xlink:type="simple"><person-group><name name-style="western"><surname>Launis</surname><given-names>A</given-names></name><name name-style="western"><surname>Malícek</surname><given-names>J</given-names></name><name name-style="western"><surname>Sérusiaux</surname><given-names>E</given-names></name><name name-style="western"><surname>Svensson</surname><given-names>M</given-names></name><name name-style="western"><surname>Tsurykau</surname><given-names>A</given-names></name><name name-style="western"><surname>Myllys</surname><given-names>L</given-names></name></person-group> (<year>2019b</year>) Sharpening species boundaries in the <italic><tp:taxon-name><tp:taxon-name-part taxon-name-part-type="genus">Micarea</tp:taxon-name-part> <tp:taxon-name-part taxon-name-part-type="species">prasina</tp:taxon-name-part></tp:taxon-name></italic> group with notes on the type species <italic><tp:taxon-name><tp:taxon-name-part taxon-name-part-type="genus">M.</tp:taxon-name-part> <tp:taxon-name-part taxon-name-part-type="species">prasina</tp:taxon-name-part></tp:taxon-name></italic>. Mycologia <ext-link xlink:type="simple" ext-link-type="doi" xlink:href="10.1080/00275514.2019.1603044">https://doi.org/10.1080/00275514.2019.1603044</ext-link></mixed-citation></ref></ref-list></tp:taxon-treatment>
