# Supplementary material for: Understanding the evolution of phenotypical characters in the Micarea prasina group (Pilocarpaceae) and descriptions of six new species within the group
Source: MycoKeys. 2019 Jul 31;57:1–30. doi: 10.3897/mycokeys.57.33267 (PMC6685933; doi:10.3897/mycokeys.57.33267)
Supplement: XML Treatment for Micarea pauli [file mycokeys.57.33267-treatment6.xml]

<!DOCTYPE tp:taxon-treatment
  PUBLIC "-//TaxonX//DTD Taxonomic Treatment Publishing DTD v0 20100105//EN" "tax-treatment-NSO.dtd">
<tp:taxon-treatment xmlns:tp="http://www.plazi.org/taxpub"><tp:treatment-meta><kwd-group><label>Taxon classification</label><kwd><named-content xmlns:xlink="http://www.w3.org/1999/xlink" content-type="kingdom">Fungi</named-content></kwd><kwd><named-content xmlns:xlink="http://www.w3.org/1999/xlink" content-type="order">Lecanorales</named-content></kwd><kwd><named-content xmlns:xlink="http://www.w3.org/1999/xlink" content-type="family">Pilocarpaceae</named-content></kwd></kwd-group><mixed-citation publication-type="journal"><person-group><name><surname>Guzow-Krzemińska</surname><given-names>Beata</given-names></name><name><surname>Sérusiaux</surname><given-names>Emmanuël</given-names></name><name><surname>van den Boom</surname><given-names>Pieter P.G.</given-names></name><name><surname>Brand</surname><given-names>A. Maarten</given-names></name><name><surname>Launis</surname><given-names>Annina</given-names></name><name><surname>Łubek</surname><given-names>Anna</given-names></name><name><surname>Kukwa</surname><given-names>Martin</given-names></name></person-group><article-title>Understanding the evolution of phenotypical characters in the <italic><tp:taxon-name><tp:taxon-name-part taxon-name-part-type="genus" reg="Micarea">Micarea</tp:taxon-name-part> <tp:taxon-name-part taxon-name-part-type="species" reg="prasina">prasina</tp:taxon-name-part></tp:taxon-name></italic> group (<tp:taxon-name><tp:taxon-name-part taxon-name-part-type="family">Pilocarpaceae</tp:taxon-name-part></tp:taxon-name>) and descriptions of six new species within the group</article-title><source>MycoKeys</source><day>31</day><month>7</month><year>2019</year><volume>57</volume><fpage>1</fpage><lpage>30</lpage><pub-id pub-id-type="doi">10.3897/mycokeys.57.33267</pub-id></mixed-citation></tp:treatment-meta><tp:nomenclature><tp:taxon-name>
            <object-id xmlns:xlink="http://www.w3.org/1999/xlink" content-type="arpha" xlink:type="simple">ae39cde9-b11a-5832-af79-851cf1d56387</object-id>
            <tp:taxon-name-part taxon-name-part-type="genus" reg="Micarea">Micarea</tp:taxon-name-part>
            <tp:taxon-name-part taxon-name-part-type="species" reg="pauli">pauli</tp:taxon-name-part>
            <object-id xmlns:xlink="http://www.w3.org/1999/xlink" content-type="mycobank" xlink:type="simple">MycoBank No.: MB 831826</object-id>
          </tp:taxon-name><tp:taxon-authority>Guzow-Krzemińska, Łubek &amp; Kukwa</tp:taxon-authority><tp:taxon-status xmlns:xlink="http://www.w3.org/1999/xlink" xlink:type="simple">sp. nov.</tp:taxon-status><xref ref-type="fig" rid="F2">Fig. 2F</xref></tp:nomenclature><tp:treatment-sec sec-type="diagnosis" id="SECID0E1YDI"><title>Diagnosis.</title><p>Species characterised by isidiate thallus, pale grey to grey beige apothecia with Sedifolia-grey pigment, 0–1-septate, ovoid, ellipsoidal or oblong ascospores measuring 7–13 × 3.5–4.5 μm and the presence of methoxymicareic acid.</p></tp:treatment-sec><tp:treatment-sec sec-type="material" id="SECID0E6YDI"><title>Type.</title><p>Poland. Równina Bielska, Białowieża Forest, Białowieża National Park, forest section no 256, <italic><tp:taxon-name><tp:taxon-name-part taxon-name-part-type="genus" reg="Carici">Carici</tp:taxon-name-part> <tp:taxon-name-part taxon-name-part-type="species" reg="elongatae">elongatae</tp:taxon-name-part></tp:taxon-name></italic>-<italic><tp:taxon-name><tp:taxon-name-part taxon-name-part-type="genus" reg="Alnetum">Alnetum</tp:taxon-name-part></tp:taxon-name></italic>, on <italic><tp:taxon-name><tp:taxon-name-part taxon-name-part-type="genus" reg="Alnus">Alnus</tp:taxon-name-part> <tp:taxon-name-part taxon-name-part-type="species" reg="glutinosa">glutinosa</tp:taxon-name-part></tp:taxon-name></italic>, 17 Aug 2015, M. Kukwa &amp; 17240, A. Łubek (holotype UGDA; isotype KTC, mtSSU GenBank accession number: MK562014, <italic>Mcm7</italic> GenBank accession number: MN105912).</p></tp:treatment-sec><tp:treatment-sec sec-type="description" id="SECID0EE1DI"><title>Description.</title><p>Thallus crustose, indeterminate, endosubstratal to rarely episubstratal in non-isidiate parts and then as a thin greenish film over the substrate or minutely areolate, isidiate; prothallus not evident; areoles up to 0.1 mm in diam., green, soon developing isidia; isidia branched and coralloid, crowded and forming almost a continuous layer over the substrate, but separated in younger parts of thalli, green to olive green, up to 0.5 mm tall and 30 μm wide, with a distinct and complete hyphal layer; apothecia rarely developed (in 2 specimens only), beige with spots of grey pigment, pale grey to grey-beige, up to 0.5 mm in diam., irregular in shape, convex, with a white rim; excipulum as a narrow, hyaline zone, hyphae radiating, branched and anastomosing; hymenium up to 45 μm tall; epihymenium partly olive-grey due to the presence of Sedifolia-grey pigment (K+ violet, C+ violet) confined to the gel matrix; hypothecium hyaline to pale straw coloured in upper part; paraphyses 1–1.5 μm thick, sparse, mostly apically branched and anastomosing, hyaline throughout; asci cylindrical-clavate, 30–35 × 9–12 μm, 8-spored; ascospores, 0–1-septate, ovoid, ellipsoidal or oblong, 7–13 × 3.5–4.5 μm; pycnidia not seen; crystalline granules (studied in polarised light) abundant in hymenium and isidia, soluble in K.</p><p>Photobiont chlorococcoid, micareoid, cells globose to ellipsoidal, 4–7 μm in diam.</p></tp:treatment-sec><tp:treatment-sec sec-type="chemistry" id="SECID0EK1DI"><title>Chemistry.</title><p>Methoxymicareic acid detected by <abbrev xmlns:xlink="http://www.w3.org/1999/xlink" xlink:title="thin layer chromatography" id="ABBRID0EQ1DI" xlink:type="simple">TLC</abbrev>. Sedifolia-grey in apothecia (epihymenium).</p></tp:treatment-sec><tp:treatment-sec sec-type="habitat" id="SECID0EU1DI"><title>Habitat and distribution.</title><p>This species is so far known only in Poland from Białowieża Forest, where it grows in deciduous forests on bark of <italic><tp:taxon-name><tp:taxon-name-part taxon-name-part-type="genus" reg="Alnus">Alnus</tp:taxon-name-part> <tp:taxon-name-part taxon-name-part-type="species" reg="glutinosa">glutinosa</tp:taxon-name-part></tp:taxon-name></italic> (5 specimens), <italic><tp:taxon-name><tp:taxon-name-part taxon-name-part-type="genus" reg="Tilia">Tilia</tp:taxon-name-part> <tp:taxon-name-part taxon-name-part-type="species" reg="cordata">cordata</tp:taxon-name-part></tp:taxon-name></italic> (1 specimen) and on wood (2 specimens).</p></tp:treatment-sec><tp:treatment-sec sec-type="etymology" id="SECID0EQ2DI"><title>Etymology.</title><p>The species is named after our friend, Paweł Czarnota, specialist in the genus who monographed it in Poland.</p></tp:treatment-sec><tp:treatment-sec sec-type="material" id="SECID0EV2DI"><title>Additional specimens examined.</title><p>Poland. Równina Bielska, Białowieża Forest; Białowieża National Park, forest section no 256, <italic><tp:taxon-name><tp:taxon-name-part taxon-name-part-type="genus" reg="Carici">Carici</tp:taxon-name-part> <tp:taxon-name-part taxon-name-part-type="species" reg="elongatae">elongatae</tp:taxon-name-part></tp:taxon-name></italic>-<italic><tp:taxon-name><tp:taxon-name-part taxon-name-part-type="genus" reg="Alnetum">Alnetum</tp:taxon-name-part></tp:taxon-name></italic>, on <italic><tp:taxon-name><tp:taxon-name-part taxon-name-part-type="genus" reg="Alnus">Alnus</tp:taxon-name-part> <tp:taxon-name-part taxon-name-part-type="species" reg="glutinosa">glutinosa</tp:taxon-name-part></tp:taxon-name></italic> and <italic><tp:taxon-name><tp:taxon-name-part taxon-name-part-type="genus" reg="Picea">Picea</tp:taxon-name-part> <tp:taxon-name-part taxon-name-part-type="species" reg="abies">abies</tp:taxon-name-part></tp:taxon-name></italic>, Aug. 2014, M. Kukwa 13194, 13330, 13345, A. Łubek (KTC, UGDA); ibidem, <italic><tp:taxon-name><tp:taxon-name-part taxon-name-part-type="genus" reg="Tilio-Carpinetum">Tilio-Carpinetum</tp:taxon-name-part></tp:taxon-name></italic>, on <italic><tp:taxon-name><tp:taxon-name-part taxon-name-part-type="genus" reg="Tilia">Tilia</tp:taxon-name-part> <tp:taxon-name-part taxon-name-part-type="species" reg="cordata">cordata</tp:taxon-name-part></tp:taxon-name></italic>, Aug. 2014, M. Kukwa 14101, A. Łubek (KTC, UGDA); ibidem, <italic><tp:taxon-name><tp:taxon-name-part taxon-name-part-type="genus" reg="Carici">Carici</tp:taxon-name-part> <tp:taxon-name-part taxon-name-part-type="species" reg="elongatae">elongatae</tp:taxon-name-part></tp:taxon-name></italic>-<italic><tp:taxon-name><tp:taxon-name-part taxon-name-part-type="genus" reg="Alnetum">Alnetum</tp:taxon-name-part></tp:taxon-name></italic>, on <italic><tp:taxon-name><tp:taxon-name-part taxon-name-part-type="genus" reg="Alnus">Alnus</tp:taxon-name-part> <tp:taxon-name-part taxon-name-part-type="species" reg="glutinosa">glutinosa</tp:taxon-name-part></tp:taxon-name></italic>, 17 Aug. 2015, M. Kukwa, 17227, A. Łubek (KTC, UGDA, hb v.d. Boom); ibidem, <italic><tp:taxon-name><tp:taxon-name-part taxon-name-part-type="genus" reg="Querco">Querco</tp:taxon-name-part></tp:taxon-name></italic>-<italic><tp:taxon-name><tp:taxon-name-part taxon-name-part-type="genus" reg="Piceetum">Piceetum</tp:taxon-name-part></tp:taxon-name></italic>, on <italic><tp:taxon-name><tp:taxon-name-part taxon-name-part-type="genus" reg="Alnus">Alnus</tp:taxon-name-part> <tp:taxon-name-part taxon-name-part-type="species" reg="glutinosa">glutinosa</tp:taxon-name-part></tp:taxon-name></italic>, 29 Sept. 2015, M. Kukwa 17544, A. Łubek (KTC, UGDA); ibidem, <italic><tp:taxon-name><tp:taxon-name-part taxon-name-part-type="genus" reg="Peucedano">Peucedano</tp:taxon-name-part></tp:taxon-name></italic>-<italic><tp:taxon-name><tp:taxon-name-part taxon-name-part-type="genus" reg="Pinetum">Pinetum</tp:taxon-name-part></tp:taxon-name></italic>, on <italic><tp:taxon-name><tp:taxon-name-part taxon-name-part-type="genus" reg="Alnus">Alnus</tp:taxon-name-part> <tp:taxon-name-part taxon-name-part-type="species" reg="glutinosa">glutinosa</tp:taxon-name-part></tp:taxon-name></italic>, March 2015, M. Kukwa 13308 (KTC, UGDA); <italic><tp:taxon-name><tp:taxon-name-part taxon-name-part-type="genus" reg="Pino-Quercetum">Pino-Quercetum</tp:taxon-name-part></tp:taxon-name></italic>, on wood of snag, 1 Oct. 2015, M. Kukwa 17582a, A. Łubek (KTC); <italic><tp:taxon-name><tp:taxon-name-part taxon-name-part-type="genus" reg="Pino-Quercetum">Pino-Quercetum</tp:taxon-name-part></tp:taxon-name></italic>, on wood of log, 2 Oct. 2015, M. Kukwa 17619, A. Łubek (KTC, UGDA); <italic><tp:taxon-name><tp:taxon-name-part taxon-name-part-type="genus" reg="Carici">Carici</tp:taxon-name-part> <tp:taxon-name-part taxon-name-part-type="species" reg="elongatae">elongatae</tp:taxon-name-part></tp:taxon-name></italic>-<italic><tp:taxon-name><tp:taxon-name-part taxon-name-part-type="genus" reg="Alnetum">Alnetum</tp:taxon-name-part></tp:taxon-name></italic>, on <italic><tp:taxon-name><tp:taxon-name-part taxon-name-part-type="genus" reg="Alnus">Alnus</tp:taxon-name-part> <tp:taxon-name-part taxon-name-part-type="species" reg="glutinosa">glutinosa</tp:taxon-name-part></tp:taxon-name></italic>, 3 Oct. 2015, M. Kukwa 17621, A. Łubek (KTC, UGDA).</p></tp:treatment-sec><tp:treatment-sec sec-type="notes" id="SECID0EQBAK"><title>Notes.</title><p><italic><tp:taxon-name><tp:taxon-name-part taxon-name-part-type="genus" reg="Micarea">Micarea</tp:taxon-name-part> <tp:taxon-name-part taxon-name-part-type="species" reg="pauli">pauli</tp:taxon-name-part></tp:taxon-name></italic> is an isidiate species with Sedifolia-grey pigment in its apothecia. It can be separated from the similar <italic><tp:taxon-name><tp:taxon-name-part taxon-name-part-type="genus" reg="Micarea">M.</tp:taxon-name-part> <tp:taxon-name-part taxon-name-part-type="species" reg="isidioprasina">isidioprasina</tp:taxon-name-part></tp:taxon-name></italic>, with which it grows in Białowieża Forest, by the presence of methoxymicareic acid.</p><p><italic><tp:taxon-name><tp:taxon-name-part taxon-name-part-type="genus" reg="Micarea">Micarea</tp:taxon-name-part> <tp:taxon-name-part taxon-name-part-type="species" reg="aeruginoprasina">aeruginoprasina</tp:taxon-name-part></tp:taxon-name></italic> and <italic><tp:taxon-name><tp:taxon-name-part taxon-name-part-type="genus" reg="Micarea">M.</tp:taxon-name-part> <tp:taxon-name-part taxon-name-part-type="species" reg="nigra">nigra</tp:taxon-name-part></tp:taxon-name></italic> are also similar in thallus morphology, but they differ in the pigmentation of apothecia. <italic><tp:taxon-name><tp:taxon-name-part taxon-name-part-type="genus" reg="Micarea">Micarea</tp:taxon-name-part> <tp:taxon-name-part taxon-name-part-type="species" reg="aeruginoprasina">aeruginoprasina</tp:taxon-name-part></tp:taxon-name></italic> develops pale cream to pale brown or aeruginose apothecia, which are often mottled in colour in one apothecium, whereas in <italic><tp:taxon-name><tp:taxon-name-part taxon-name-part-type="genus" reg="Micarea">M.</tp:taxon-name-part> <tp:taxon-name-part taxon-name-part-type="species" reg="nigra">nigra</tp:taxon-name-part></tp:taxon-name></italic> the apothecia are dark greyish to black. Without apothecia, they can be difficult to separate from <italic><tp:taxon-name><tp:taxon-name-part taxon-name-part-type="genus" reg="Micarea">M.</tp:taxon-name-part> <tp:taxon-name-part taxon-name-part-type="species" reg="pauli">pauli</tp:taxon-name-part></tp:taxon-name></italic>, especially <italic><tp:taxon-name><tp:taxon-name-part taxon-name-part-type="genus" reg="Micarea">M.</tp:taxon-name-part> <tp:taxon-name-part taxon-name-part-type="species" reg="nigra">nigra</tp:taxon-name-part></tp:taxon-name></italic> which also contains methoxymicareic acid (<italic><tp:taxon-name><tp:taxon-name-part taxon-name-part-type="genus" reg="Micarea">M.</tp:taxon-name-part> <tp:taxon-name-part taxon-name-part-type="species" reg="aeruginoprasina">aeruginoprasina</tp:taxon-name-part></tp:taxon-name></italic> produces micareic acid), but so far, <italic><tp:taxon-name><tp:taxon-name-part taxon-name-part-type="genus" reg="Micarea">M.</tp:taxon-name-part> <tp:taxon-name-part taxon-name-part-type="species" reg="aeruginoprasina">aeruginoprasina</tp:taxon-name-part></tp:taxon-name></italic> and <italic><tp:taxon-name><tp:taxon-name-part taxon-name-part-type="genus" reg="Micarea">M.</tp:taxon-name-part> <tp:taxon-name-part taxon-name-part-type="species" reg="nigra">nigra</tp:taxon-name-part></tp:taxon-name></italic> are only known from the Azores and continental Portugal, respectively.</p><p>Methoxymicareic acid is the main secondary metabolite, also found in <italic><tp:taxon-name><tp:taxon-name-part taxon-name-part-type="genus" reg="Micarea">M.</tp:taxon-name-part> <tp:taxon-name-part taxon-name-part-type="species" reg="byssacea">byssacea</tp:taxon-name-part></tp:taxon-name></italic>, <italic><tp:taxon-name><tp:taxon-name-part taxon-name-part-type="genus" reg="Micarea">M.</tp:taxon-name-part> <tp:taxon-name-part taxon-name-part-type="species" reg="micrococca">micrococca</tp:taxon-name-part></tp:taxon-name></italic> and other species in the <italic><tp:taxon-name><tp:taxon-name-part taxon-name-part-type="genus" reg="Micarea">M.</tp:taxon-name-part> <tp:taxon-name-part taxon-name-part-type="species" reg="micrococca">micrococca</tp:taxon-name-part></tp:taxon-name></italic> clade (Fig. <xref ref-type="fig" rid="F1">1</xref>), but those species are never isidiate (<xref ref-type="bibr" rid="B15">Czarnota 2007</xref>; <xref ref-type="bibr" rid="B16">Czarnota and Guzow-Krzemińska 2010</xref>; <xref ref-type="bibr" rid="B36">Launis et al. 2019a</xref>).</p></tp:treatment-sec><tp:treatment-sec><!--Section generated to contain objects referenced in tp:taxon-treatment.--><fig id="F2" position="float" orientation="portrait"><object-id xmlns:xlink="http://www.w3.org/1999/xlink" content-type="doi" xlink:type="simple">10.3897/mycokeys.57.33267.figure2</object-id><object-id xmlns:xlink="http://www.w3.org/1999/xlink" content-type="arpha" xlink:type="simple">fd936858-c83b-5c9c-9239-f0f735fda2c0</object-id><label>Figure 2.</label><caption><p>Morphology of newly described <italic><tp:taxon-name><tp:taxon-name-part taxon-name-part-type="genus" reg="Micarea">Micarea</tp:taxon-name-part></tp:taxon-name></italic> species <bold>A</bold><italic><tp:taxon-name><tp:taxon-name-part taxon-name-part-type="genus" reg="Micarea">M.</tp:taxon-name-part> <tp:taxon-name-part taxon-name-part-type="species" reg="aeruginoprasina">aeruginoprasina</tp:taxon-name-part></tp:taxon-name></italic> (holotype) <bold>B</bold><italic><tp:taxon-name><tp:taxon-name-part taxon-name-part-type="genus" reg="Micarea">M.</tp:taxon-name-part> <tp:taxon-name-part taxon-name-part-type="species" reg="azorica">azorica</tp:taxon-name-part></tp:taxon-name></italic> (holotype) <bold>C</bold><italic><tp:taxon-name><tp:taxon-name-part taxon-name-part-type="genus" reg="Micarea">M.</tp:taxon-name-part> <tp:taxon-name-part taxon-name-part-type="species" reg="isidioprasina">isidioprasina</tp:taxon-name-part></tp:taxon-name></italic> (holotype) <bold>D</bold><italic><tp:taxon-name><tp:taxon-name-part taxon-name-part-type="genus" reg="Micarea">M.</tp:taxon-name-part> <tp:taxon-name-part taxon-name-part-type="species" reg="microsorediata">microsorediata</tp:taxon-name-part></tp:taxon-name></italic> (holotype) <bold>E</bold><italic><tp:taxon-name><tp:taxon-name-part taxon-name-part-type="genus" reg="Micarea">M.</tp:taxon-name-part> <tp:taxon-name-part taxon-name-part-type="species" reg="nigra">nigra</tp:taxon-name-part></tp:taxon-name></italic> (holotype) <bold>F</bold><italic><tp:taxon-name><tp:taxon-name-part taxon-name-part-type="genus" reg="Micarea">M.</tp:taxon-name-part> <tp:taxon-name-part taxon-name-part-type="species" reg="pauli">pauli</tp:taxon-name-part></tp:taxon-name></italic> (holotype). Scale bars: 200 µm (<bold>A−C, E</bold>); 300 µm (<bold>D, F</bold>).</p></caption><graphic xmlns:xlink="http://www.w3.org/1999/xlink" xlink:href="mycokeys-57-001-g002.jpg" position="float" orientation="portrait" xlink:type="simple" id="oo_321987.jpg"><uri content-type="original_file" xlink:type="simple">https://binary.pensoft.net/fig/321987</uri></graphic></fig><fig id="F1" position="float" orientation="portrait"><object-id xmlns:xlink="http://www.w3.org/1999/xlink" content-type="doi" xlink:type="simple">10.3897/mycokeys.57.33267.figure1</object-id><object-id xmlns:xlink="http://www.w3.org/1999/xlink" content-type="arpha" xlink:type="simple">5d26737c-24b9-52ef-9718-e8dfd7c19be0</object-id><label>Figure 1.</label><caption><p>Maximum likelihood tree based on three-loci dataset. Bootstrap supports ≥ 70 for ML and posterior probabilities ≥ 0.95 (second value) for Bayesian methods are indicated near the branches. The highly supported clades with previously described species represented by numerous sequences are collapsed. Herbarium collection numbers for newly sequenced specimens precede the names of species and type specimens are marked. Newly described species are marked in <bold>bold</bold>. <italic><tp:taxon-name><tp:taxon-name-part taxon-name-part-type="genus" reg="Micarea">Micarea</tp:taxon-name-part> <tp:taxon-name-part taxon-name-part-type="species" reg="micrococca">micrococca</tp:taxon-name-part></tp:taxon-name></italic> (orange) and <italic><tp:taxon-name><tp:taxon-name-part taxon-name-part-type="genus" reg="Micarea">M.</tp:taxon-name-part> <tp:taxon-name-part taxon-name-part-type="species" reg="prasina">prasina</tp:taxon-name-part></tp:taxon-name></italic> (blue) clades are indicated with shading. Ancestral states for selected characters reconstructed based on binary or multistate datasets using maximum parsimony (MP) or maximum likelihood methods (ML) are marked for the main clades: <italic><tp:taxon-name><tp:taxon-name-part taxon-name-part-type="genus" reg="Micarea">M.</tp:taxon-name-part> <tp:taxon-name-part taxon-name-part-type="species" reg="prasina">prasina</tp:taxon-name-part></tp:taxon-name></italic> group, <italic><tp:taxon-name><tp:taxon-name-part taxon-name-part-type="genus" reg="Micarea">M.</tp:taxon-name-part> <tp:taxon-name-part taxon-name-part-type="species" reg="micrococca">micrococca</tp:taxon-name-part></tp:taxon-name></italic> clade and <italic><tp:taxon-name><tp:taxon-name-part taxon-name-part-type="genus" reg="Micarea">M.</tp:taxon-name-part> <tp:taxon-name-part taxon-name-part-type="species" reg="prasina">prasina</tp:taxon-name-part></tp:taxon-name></italic> clade using red (= present/significant) and white (= absent/insignificant) boxes or ? (= uncertain).</p></caption><graphic xmlns:xlink="http://www.w3.org/1999/xlink" xlink:href="mycokeys-57-001-g001.jpg" position="float" orientation="portrait" xlink:type="simple" id="oo_321986.jpg"><uri content-type="original_file" xlink:type="simple">https://binary.pensoft.net/fig/321986</uri></graphic></fig></tp:treatment-sec><ref-list><ref id="B15"><mixed-citation xmlns:xlink="http://www.w3.org/1999/xlink" xlink:type="simple"><person-group><name name-style="western"><surname>Czarnota</surname><given-names>P.</given-names></name></person-group> (<year>2007</year>) <article-title>The lichen genus <italic><tp:taxon-name><tp:taxon-name-part taxon-name-part-type="genus">Micarea</tp:taxon-name-part></tp:taxon-name></italic> (<tp:taxon-name><tp:taxon-name-part taxon-name-part-type="order">Lecanorales</tp:taxon-name-part></tp:taxon-name>, <tp:taxon-name><tp:taxon-name-part taxon-name-part-type="phylum">Ascomycota</tp:taxon-name-part></tp:taxon-name>) in Poland.</article-title><source>Polish Botanical Studies</source><volume>23</volume>: <fpage>1</fpage>–<lpage>199</lpage>.</mixed-citation></ref><ref id="B16"><mixed-citation xmlns:xlink="http://www.w3.org/1999/xlink" xlink:type="simple"><person-group><name name-style="western"><surname>Czarnota</surname><given-names>P</given-names></name><name name-style="western"><surname>Guzow-Krzemińska</surname><given-names>B</given-names></name></person-group> (<year>2010</year>) <article-title>A phylogenetic study of the <italic><tp:taxon-name><tp:taxon-name-part taxon-name-part-type="genus">Micarea</tp:taxon-name-part> <tp:taxon-name-part taxon-name-part-type="species">prasina</tp:taxon-name-part></tp:taxon-name></italic> group shows that <italic><tp:taxon-name><tp:taxon-name-part taxon-name-part-type="genus">Micarea</tp:taxon-name-part> <tp:taxon-name-part taxon-name-part-type="species">micrococca</tp:taxon-name-part></tp:taxon-name></italic> includes three distinct lineages.</article-title><source>Lichenologist</source><volume>42</volume>(<issue>1</issue>): <fpage>7</fpage>–<lpage>21</lpage>. <ext-link xlink:type="simple" ext-link-type="doi" xlink:href="10.1017/S0024282909990211">https://doi.org/10.1017/S0024282909990211</ext-link></mixed-citation></ref><ref id="B36"><mixed-citation xmlns:xlink="http://www.w3.org/1999/xlink" xlink:type="simple"><person-group><name name-style="western"><surname>Launis</surname><given-names>A</given-names></name><name name-style="western"><surname>Pykälä</surname><given-names>J</given-names></name><name name-style="western"><surname>van den Boom</surname><given-names>P</given-names></name><name name-style="western"><surname>Sérusiaux</surname><given-names>E</given-names></name><name name-style="western"><surname>Myllys</surname><given-names>L</given-names></name></person-group> (<year>2019a</year>) <article-title>Four new epiphytic species in the <italic><tp:taxon-name><tp:taxon-name-part taxon-name-part-type="genus">Micarea</tp:taxon-name-part> <tp:taxon-name-part taxon-name-part-type="species">prasina</tp:taxon-name-part></tp:taxon-name></italic> group from Europe.</article-title><source>Lichenologist</source><volume>51</volume>(<issue>1</issue>): <fpage>7</fpage>–<lpage>25</lpage>. <ext-link xlink:type="simple" ext-link-type="doi" xlink:href="10.1017/S0024282918000555">https://doi.org/10.1017/S0024282918000555</ext-link></mixed-citation></ref></ref-list></tp:taxon-treatment>
